# Supplementary material for: Colocalization and discordance between plasma and brain protein quantitative trait loci
Source: bioRxiv. 2026 May 5:2026.05.01.722237. Preprint. [Version 1] doi: 10.64898/2026.05.01.722237 (PMC13175114; doi:10.64898/2026.05.01.722237)
Supplement: Supplement 1 [file media-1.xlsx]

## Sheet: Sheet1
Supplementary Table 1. Colocalization results.
Gene ID	Plasma pQTL study cohort	K (max. number of credible sets)	Colocalization probability	Variant(s) in credible set	Variant-level posterior inclusion probability
10088_ENSG00000198931	deCODE	1	0.8138	rs8191469	0.999
10088_ENSG00000198931	deCODE	10	1	rs8191469	0.999
10088_ENSG00000198931	deCODE	10	0.0026	rs11646968	1
10088_ENSG00000198931	deCODE	10	0.0002	rs538778	1
10088_ENSG00000198931	deCODE	10	0.0003	rs12599811	1
10088_ENSG00000198931	deCODE	10	0.0002	rs13330003	1
10088_ENSG00000198931	deCODE	10	0.0004	rs844396	1
10088_ENSG00000198931	deCODE	10	0.0002	rs11863386	1
10088_ENSG00000198931	deCODE	10	0.001	rs113907912	1
10088_ENSG00000198931	deCODE	10	0.0012	rs4782322	1
10088_ENSG00000198931	deCODE	10	0.0004	rs4782345	1
10372_ENSG00000166888	deCODE	1	0.1172	rs324012	0.993
10372_ENSG00000166888	deCODE	10	0.1172	rs324012	0.993
10464_ENSG00000169604	deCODE	1	0.0006	rs62134412/rs62134411/rs12466875/rs59829264/rs12105936/rs12104786/rs62134406/rs10182610/rs62134405/rs57049724/rs60378387/rs57847890/rs62134400/rs60889755/rs6760880/rs6761108/rs6761275/rs12475838	0.087;0.065;0.064;0.064;0.061;0.061;0.060;0.060;0.047;0.047;0.047;0.047;0.047;0.047;0.046;0.046;0.031;0.025
10464_ENSG00000169604	deCODE	10	0.0005	rs13418928	1
10534_ENSG00000143799	deCODE	10	0.0005	rs2695243	1
10554_ENSG00000170266	deCODE	1	0.9997	rs11129545/rs11719213/rs57507746/rs7637099/rs7643313	0.858;0.035;0.025;0.021;0.019
10554_ENSG00000170266	deCODE	10	1	rs11129545/rs7637099/rs7643313/rs57507746/rs11719213/rs4678681	0.428;0.266;0.104;0.057;0.049;0.045
10554_ENSG00000170266	deCODE	10	1	rs34547154	1
10554_ENSG00000170266	deCODE	10	0.0002	rs7614776	1
10554_ENSG00000170266	deCODE	10	0.0002	rs56739681	1
10554_ENSG00000170266	deCODE	10	0.0002	rs6550202	1
10605_ENSG00000101474	deCODE	1	1	rs12242	0.995
10605_ENSG00000101474	deCODE	10	1	rs12242	0.995
10630_ENSG00000109854	deCODE	1	1	rs10437608	1
10630_ENSG00000109854	deCODE	10	1	rs7112213	1
10630_ENSG00000109854	deCODE	10	0.0002	rs7103934	1
10630_ENSG00000109854	deCODE	10	0.0002	rs7928503	1
10714_ENSG00000159640	deCODE	1	1	rs4363	1
10714_ENSG00000159640	deCODE	10	1	rs4363	1
10903_ENSG00000170310	deCODE	1	0.9999	rs11078801/rs12947013/rs35082231/rs12452001/rs12450827/rs7209649/rs8075395/rs34667645/rs60864581/rs10521157/rs12451858/rs12948963/rs71358249	0.160;0.103;0.099;0.096;0.084;0.078;0.068;0.059;0.059;0.057;0.049;0.032;0.029
10903_ENSG00000170310	deCODE	10	0.0349	rs11871063	1
10903_ENSG00000170310	deCODE	10	0.0409	rs12941612	1
10907_ENSG00000182667	deCODE	1	0.0007	rs2511504	0.972
10907_ENSG00000182667	deCODE	10	0.0007	rs2511504	0.972
10948_ENSG00000105223	deCODE	10	0.0007	rs4150992	1
10948_ENSG00000105223	deCODE	10	0.0006	rs8105603	1
10948_ENSG00000105223	deCODE	10	0.0006	rs3826702	0.988
11098_ENSG00000160209	deCODE	1	0.672	rs4818855/rs2838340/rs2838318	0.492;0.402;0.092
11098_ENSG00000160209	deCODE	10	0.672	rs4818855/rs2838340/rs2838318	0.492;0.402;0.092
11103_ENSG00000106211	deCODE	1	1	rs2868371	1
11103_ENSG00000106211	deCODE	10	1	rs2868371	1
11104_ENSG00000133048	deCODE	1	0.0006	rs12141494	0.968
11104_ENSG00000133048	deCODE	10	0.0006	rs12141494	0.968
11117_ENSG00000006282	deCODE	1	1	rs8076632	0.995
11117_ENSG00000006282	deCODE	10	1	rs8076632	0.995
11134_ENSG00000112031	deCODE	1	1	rs3799135/rs12205994/rs6941558/rs6920771/rs35267108/rs3192723/rs56051619/rs12206911/rs3818126/rs7767005/rs7756899/rs926921	0.113;0.108;0.108;0.108;0.108;0.088;0.066;0.060;0.060;0.060;0.060;0.060
11134_ENSG00000112031	deCODE	10	1	rs3799135/rs12205994/rs6941558/rs6920771/rs35267108/rs3192723/rs56051619/rs12206911/rs3818126/rs7767005/rs7756899/rs926921	0.113;0.108;0.108;0.108;0.108;0.088;0.066;0.060;0.060;0.060;0.060;0.060
11212_ENSG00000239264	deCODE	1	1	rs1043784/rs7764128/rs11962800	0.339;0.334;0.309
11212_ENSG00000239264	deCODE	10	1	rs1043784/rs7764128/rs11962800	0.339;0.334;0.309
11241_ENSG00000126522	deCODE	1	1	rs13309935/rs2460432/rs1167406/rs7809814	0.932;0.009;0.006;0.005
11241_ENSG00000126522	deCODE	10	1	rs13309935/rs2460432/rs1167406/rs7809814	0.932;0.009;0.006;0.005
11248_ENSG00000188690	deCODE	1	0.322	rs10159841/rs10901443/rs10901444/rs9651507/rs10794025/rs10901446	0.217;0.217;0.217;0.217;0.076;0.028
11248_ENSG00000188690	deCODE	10	0.322	rs10159841/rs10901443/rs10901444/rs9651507/rs10794025/rs10901446	0.217;0.217;0.217;0.217;0.076;0.028
11257_ENSG00000151552	deCODE	1	1	rs35216955/rs34333687/rs10020773	0.467;0.313;0.220
11257_ENSG00000151552	deCODE	10	1	rs35216955/rs34333687/rs10020773	0.467;0.313;0.220
11287_ENSG00000166347	deCODE	1	0.0086	rs17806420/rs12457795/rs4891550/rs9964142/rs140797196/rs7236284/rs4891549/rs28701630/rs28631209/rs11659327/rs72967806/rs8093952/rs56065725/rs7244277/rs72965873/rs7236071/rs12458484/rs72965847/rs77442034/rs1051236/rs72963833/rs60130612/rs61019092/rs72963819/rs8090367/rs72963890/rs7238515/rs11151940/rs56123617/rs55715059/rs72963898/rs10514126/rs145811037/rs3813105/rs56233602/rs8085096/rs56116813/rs…	0.098;0.050;0.041;0.039;0.038;0.038;0.038;0.038;0.038;0.036;0.035;0.033;0.032;0.032;0.030;0.029;0.026;0.012;0.011;0.011;0.011;0.011;0.011;0.011;0.010;0.007;0.007;0.007;0.006;0.006;0.006;0.005;0.005;0.005;0.005;0.005;0.005;0.005;0.005;0.005;0.004;0.004;0.004;0.004;0.003;0.002;0.002;0.002;0.002;0.002;0.002;0.002;0.002;0.002;0.002;0.002;0.002;0.002;0.002;0.002;0.002;0.002;0.002;0.001;0.001;0.001;0.0…
11287_ENSG00000166347	deCODE	10	0.0086	rs17806420/rs12457795/rs4891550/rs9964142/rs140797196/rs7236284/rs4891549/rs28701630/rs28631209/rs11659327/rs72967806/rs8093952/rs56065725/rs7244277/rs72965873/rs7236071/rs12458484/rs72965847/rs77442034/rs1051236/rs72963833/rs60130612/rs61019092/rs72963819/rs8090367/rs72963890/rs7238515/rs11151940/rs56123617/rs55715059/rs72963898/rs10514126/rs145811037/rs3813105/rs56233602/rs8085096/rs56116813/rs…	0.098;0.050;0.041;0.039;0.038;0.038;0.038;0.038;0.038;0.036;0.035;0.033;0.032;0.032;0.030;0.029;0.026;0.012;0.011;0.011;0.011;0.011;0.011;0.011;0.010;0.007;0.007;0.007;0.006;0.006;0.006;0.005;0.005;0.005;0.005;0.005;0.005;0.005;0.005;0.005;0.004;0.004;0.004;0.004;0.003;0.002;0.002;0.002;0.002;0.002;0.002;0.002;0.002;0.002;0.002;0.002;0.002;0.002;0.002;0.002;0.002;0.002;0.002;0.001;0.001;0.001;0.0…
11288_ENSG00000076685	deCODE	1	1	rs12779263/rs12257472	0.647;0.351
11288_ENSG00000076685	deCODE	10	1	rs12779263/rs12257472	0.647;0.351
11302_ENSG00000116147	deCODE	1	0.0005	rs2235256	1
11302_ENSG00000116147	deCODE	10	0.0005	rs2235256	1
11313_ENSG00000166228	deCODE	1	1	rs2630336	1
11313_ENSG00000166228	deCODE	10	1	rs2630336	1
11333_ENSG00000163219	deCODE	1	0.0002	rs10048745	1
11333_ENSG00000163219	deCODE	10	0.0002	rs10048745	1
11347_ENSG00000177156	deCODE	1	0.0021	rs11605373/rs11246286/rs113249763/rs73407148	0.270;0.254;0.244;0.224
11347_ENSG00000177156	deCODE	10	0.0021	rs11605373/rs11246286/rs113249763/rs73407148	0.270;0.254;0.244;0.224
11351_ENSG00000187736	deCODE	1	1	rs6713887/rs11684596/rs3731890/rs11679511/rs1521134/rs2030451/rs12694447/rs13015674/rs12694446/rs1521133/rs2030449/rs2030448/rs11677506/rs7589228/rs6705865/rs12694449/rs11690365/rs7573647/rs7585742/rs6725951/rs3731889/rs10168553/rs6741247/rs13002447/rs12694450/rs2030452/rs6749790/rs12694451/rs2293069/rs2272019/rs1402508/rs6735637/rs12694448	0.096;0.089;0.055;0.048;0.047;0.038;0.038;0.038;0.038;0.038;0.038;0.038;0.036;0.028;0.024;0.022;0.021;0.021;0.021;0.019;0.018;0.017;0.016;0.014;0.014;0.012;0.012;0.012;0.012;0.012;0.011;0.010;0.010
11351_ENSG00000187736	deCODE	10	1	rs6713887/rs11684596/rs3731890/rs11679511/rs1521134/rs2030451/rs12694447/rs13015674/rs12694446/rs1521133/rs2030449/rs2030448/rs11677506/rs7589228/rs6705865/rs12694449/rs11690365/rs7573647/rs7585742/rs6725951/rs3731889/rs10168553/rs6741247/rs13002447/rs12694450/rs2030452/rs6749790/rs12694451/rs2293069/rs2272019/rs1402508/rs6735637/rs12694448	0.096;0.089;0.055;0.048;0.047;0.038;0.038;0.038;0.038;0.038;0.038;0.038;0.036;0.028;0.024;0.022;0.021;0.021;0.021;0.019;0.018;0.017;0.016;0.014;0.014;0.012;0.012;0.012;0.012;0.012;0.011;0.010;0.010
11360_ENSG00000167325	deCODE	1	1	rs54816/rs11030976/rs12292367/rs725518/rs10835613/rs2119986/rs67074167/rs725519/rs10835632/rs11031096/rs1662173/rs10835650/rs11030980/rs11030967/rs3794049/rs1980412/rs183484/rs34356743/rs11031070/rs2284452/rs11031043/rs1015998	0.104;0.097;0.085;0.063;0.059;0.058;0.055;0.054;0.047;0.042;0.038;0.038;0.032;0.030;0.024;0.022;0.021;0.018;0.018;0.016;0.016;0.015
11360_ENSG00000167325	deCODE	10	1	rs34295904	1
11360_ENSG00000167325	deCODE	10	0.0004	rs35898891	1
11360_ENSG00000167325	deCODE	10	0.0004	rs1442727	1
11360_ENSG00000167325	deCODE	10	0.0004	rs12223062/rs11031156/rs11031157	0.350;0.323;0.323
11369_ENSG00000197894	deCODE	1	1	rs28730640/rs11547772/rs7658279/rs13125919/rs28730595/rs28730605/rs13146416/rs6852848/rs13118409/rs4699699/rs13119035/rs7683802/rs17595424/rs13145727/rs7684986/rs7662987/rs34766933/rs28730587	0.183;0.067;0.061;0.054;0.046;0.046;0.046;0.046;0.043;0.043;0.043;0.043;0.043;0.043;0.042;0.042;0.038;0.029
11369_ENSG00000197894	deCODE	10	1	rs28730640/rs11547772/rs7658279/rs13125919/rs28730595/rs28730605/rs13146416/rs6852848/rs13118409/rs4699699/rs13119035/rs7683802/rs17595424/rs13145727/rs7684986/rs7662987/rs34766933/rs28730587	0.183;0.067;0.061;0.054;0.046;0.046;0.046;0.046;0.043;0.043;0.043;0.043;0.043;0.043;0.042;0.042;0.038;0.029
11390_ENSG00000178538	deCODE	1	0.5926	rs7843385/rs13269899/rs35552143/rs7841372/rs10094523/rs6998745/rs28376554/rs10109265/rs7009482/rs10086200/rs7841804/rs13274525/rs28429093/rs6990370	0.222;0.162;0.157;0.133;0.071;0.034;0.033;0.030;0.030;0.024;0.022;0.015;0.015;0.011
11390_ENSG00000178538	deCODE	10	0.5926	rs7843385/rs13269899/rs35552143/rs7841372/rs10094523/rs6998745/rs28376554/rs10109265/rs7009482/rs10086200/rs7841804/rs13274525/rs28429093/rs6990370	0.222;0.162;0.157;0.133;0.071;0.034;0.033;0.030;0.030;0.024;0.022;0.015;0.015;0.011
11424_ENSG00000103876	deCODE	1	1	rs8042782/rs35252136	0.694;0.306
11424_ENSG00000103876	deCODE	10	1	rs8042782/rs35252136	0.694;0.306
11431_ENSG00000004700	deCODE	1	0.001	rs12099523	1
11431_ENSG00000004700	deCODE	10	0.001	rs12099523	1
11514_ENSG00000085063	deCODE	1	1	rs3181269/rs2273121	0.733;0.267
11514_ENSG00000085063	deCODE	10	1	rs3181269/rs2273121	0.733;0.267
11636_ENSG00000158710	deCODE	1	0.2137	rs2789422/rs6427499	0.940;0.058
11636_ENSG00000158710	deCODE	10	0.0006	rs10797054	1
11636_ENSG00000158710	deCODE	10	0.9959	rs10908750	1
11636_ENSG00000158710	deCODE	10	0.0007	rs1320566	1
11636_ENSG00000158710	deCODE	10	0.0006	rs7526647/rs7524321/rs6658042	0.458;0.458;0.074
12334_ENSG00000176974	deCODE	1	1	rs651234/rs652093/rs638416	0.862;0.074;0.063
12334_ENSG00000176974	deCODE	10	1	rs651234/rs652093/rs638416	0.862;0.074;0.063
12343_ENSG00000114331	deCODE	1	0.9995	rs13096715/rs823300/rs13072826/rs7651757/rs13099106/rs823301/rs13324903/rs1094677/rs7634345/rs7611238/rs13059843/rs13062518/rs55672262/rs823302/rs823310/rs4677834/rs13091924/rs11706264/rs4677835/rs823306	0.372;0.103;0.054;0.045;0.043;0.041;0.040;0.032;0.032;0.026;0.021;0.019;0.019;0.019;0.017;0.016;0.016;0.015;0.015;0.015
12343_ENSG00000114331	deCODE	10	0.0003	rs12629884	0.999
12348_ENSG00000104835	deCODE	1	0.9978	rs10425217/rs12462710/rs7508539/rs17545254/rs4803034/rs11083489/rs9749516/rs7508411/rs730078/rs12972986/rs1808661/rs4801971/rs4801960/rs11083488/rs1808662	0.161;0.149;0.127;0.115;0.084;0.082;0.071;0.059;0.023;0.020;0.017;0.016;0.014;0.011;0.009
12348_ENSG00000104835	deCODE	10	0.0004	rs12977011	1
12348_ENSG00000104835	deCODE	10	0.0006	rs2873703	1
12348_ENSG00000104835	deCODE	10	1	rs10410544	1
12348_ENSG00000104835	deCODE	10	1	rs4803050	1
12348_ENSG00000104835	deCODE	10	0.0004	rs4801955	1
12356_ENSG00000075142	deCODE	1	0.9998	rs79744502/rs55751897/rs77500696/rs55729732/rs10249132/rs4545016/rs10248973/rs239997/rs239999/rs240006/rs6954534/rs719045/rs2888576/rs10257219/rs56261247/rs240001/rs240004/rs240010/rs240003/rs240008/rs9886189/rs56356329/rs78392650/rs76444083/rs17349675/rs77010538/rs7810472/rs55767928/rs56338301/rs78059410/rs112036721/rs6651097/rs10046469/rs79575116/rs78538174/rs10254279/rs7779105/rs34741656/rs779…	0.085;0.070;0.070;0.070;0.070;0.058;0.046;0.020;0.020;0.017;0.017;0.017;0.017;0.017;0.017;0.017;0.017;0.017;0.017;0.017;0.009;0.009;0.009;0.009;0.008;0.008;0.008;0.008;0.008;0.008;0.008;0.008;0.008;0.008;0.007;0.007;0.007;0.007;0.007;0.007;0.007;0.007;0.007;0.007;0.007;0.007;0.007;0.007;0.007;0.007;0.007;0.007;0.006;0.006
12356_ENSG00000075142	deCODE	10	0.9998	rs79744502/rs55751897/rs77500696/rs55729732/rs10249132/rs4545016/rs10248973/rs239997/rs239999/rs240006/rs6954534/rs719045/rs2888576/rs10257219/rs56261247/rs240001/rs240004/rs240010/rs240003/rs240008/rs9886189/rs56356329/rs78392650/rs76444083/rs17349675/rs77010538/rs7810472/rs55767928/rs56338301/rs78059410/rs112036721/rs6651097/rs10046469/rs79575116/rs78538174/rs10254279/rs7779105/rs34741656/rs779…	0.085;0.070;0.070;0.070;0.070;0.058;0.046;0.020;0.020;0.017;0.017;0.017;0.017;0.017;0.017;0.017;0.017;0.017;0.017;0.017;0.009;0.009;0.009;0.009;0.008;0.008;0.008;0.008;0.008;0.008;0.008;0.008;0.008;0.008;0.007;0.007;0.007;0.007;0.007;0.007;0.007;0.007;0.007;0.007;0.007;0.007;0.007;0.007;0.007;0.007;0.007;0.007;0.006;0.006
12357_ENSG00000099940	deCODE	1	1	rs73162810/rs5760531/rs73162812/rs5760513/rs113217119/rs5751939/rs5751970/rs5761433/rs3171741/rs5761323/rs5752261/rs5752191/rs5760715/rs5761335/rs73162866/rs5752229/rs5761429/rs9917585/rs5761460/rs73162874/rs2023715/rs5761259/rs5752201/rs77948203/rs5761195/rs73159202/rs5760994/rs73162876/rs5761464/rs6004032/rs5760167/rs13471/rs361538/rs12162703/rs73161000/rs112472441/rs5760171/rs12053811/rs576033…	0.024;0.024;0.024;0.024;0.024;0.024;0.023;0.019;0.019;0.019;0.019;0.019;0.018;0.018;0.017;0.017;0.017;0.016;0.016;0.015;0.015;0.014;0.014;0.014;0.014;0.014;0.014;0.014;0.014;0.013;0.013;0.013;0.013;0.013;0.011;0.011;0.010;0.010;0.010;0.010;0.010;0.010;0.010;0.010;0.010;0.010;0.010;0.010;0.010;0.010;0.010;0.009;0.009;0.009;0.009;0.009;0.008;0.008;0.008;0.008;0.008;0.008;0.008;0.007;0.007;0.007;0.0…
12357_ENSG00000099940	deCODE	10	1	rs73162810/rs5760531/rs73162812/rs5760513/rs113217119/rs5751939/rs5751970/rs5761433/rs3171741/rs5761323/rs5752261/rs5752191/rs5760715/rs5761335/rs73162866/rs5752229/rs5761429/rs9917585/rs5761460/rs73162874/rs2023715/rs5761259/rs5752201/rs77948203/rs5761195/rs73159202/rs5760994/rs73162876/rs5761464/rs6004032/rs5760167/rs13471/rs361538/rs12162703/rs73161000/rs112472441/rs5760171/rs12053811/rs576033…	0.024;0.024;0.024;0.024;0.024;0.024;0.023;0.019;0.019;0.019;0.019;0.019;0.018;0.018;0.017;0.017;0.017;0.016;0.016;0.015;0.015;0.014;0.014;0.014;0.014;0.014;0.014;0.014;0.014;0.013;0.013;0.013;0.013;0.013;0.011;0.011;0.010;0.010;0.010;0.010;0.010;0.010;0.010;0.010;0.010;0.010;0.010;0.010;0.010;0.010;0.010;0.009;0.009;0.009;0.009;0.009;0.008;0.008;0.008;0.008;0.008;0.008;0.008;0.007;0.007;0.007;0.0…
12381_ENSG00000159228	deCODE	1	1	rs35177343	1
12381_ENSG00000159228	deCODE	10	1	rs35177343	1
12382_ENSG00000107201	deCODE	1	0.9999	rs1133071/rs7045087	0.938;0.062
12382_ENSG00000107201	deCODE	10	0.9999	rs1133071/rs7045087	0.938;0.062
12386_ENSG00000176393	deCODE	1	1	rs6702334/rs6667090/rs6689634/rs7535320	0.325;0.288;0.285;0.072
12386_ENSG00000176393	deCODE	10	1	rs6702334/rs6667090/rs6689634/rs7535320	0.325;0.288;0.285;0.072
12387_ENSG00000131435	deCODE	1	1	rs3900945/rs71583465	0.603;0.396
12387_ENSG00000131435	deCODE	10	1	rs3900945/rs71583465	0.603;0.396
12395_ENSG00000117593	deCODE	1	1	rs6674381/rs7546048/rs56048122/rs61826856/rs7548171/rs10912671/rs12086229/rs6696680/rs6673175/rs12082131/rs6668702/rs10912670/rs61826821/rs2273366/rs12564699/rs6425253/rs7521884/rs56019876/rs12561931/rs7530546/rs55973243/rs45467799/rs7514556/rs56369162/rs61826812/rs12566945/rs56232083/rs9425745/rs2144708/rs7552741	0.168;0.130;0.113;0.075;0.046;0.032;0.032;0.032;0.031;0.031;0.029;0.027;0.021;0.021;0.020;0.012;0.011;0.011;0.010;0.010;0.010;0.010;0.010;0.009;0.009;0.009;0.009;0.009;0.009;0.008
12395_ENSG00000117593	deCODE	10	1	rs6674381/rs7546048/rs56048122/rs61826856/rs7548171/rs10912671/rs12086229/rs6696680/rs6673175/rs12082131/rs6668702/rs10912670/rs61826821/rs2273366/rs12564699/rs6425253/rs7521884/rs56019876/rs12561931/rs7530546/rs55973243/rs45467799/rs7514556/rs56369162/rs61826812/rs12566945/rs56232083/rs9425745/rs2144708/rs7552741	0.168;0.130;0.113;0.075;0.046;0.032;0.032;0.032;0.031;0.031;0.029;0.027;0.021;0.021;0.020;0.012;0.011;0.011;0.010;0.010;0.010;0.010;0.010;0.009;0.009;0.009;0.009;0.009;0.009;0.008
12396_ENSG00000198130	deCODE	1	1	rs291466/rs291427/rs291470/rs291428/rs291472	0.535;0.170;0.114;0.086;0.059
12396_ENSG00000198130	deCODE	10	1	rs291466/rs291427/rs291470/rs291428/rs291472	0.535;0.170;0.114;0.086;0.059
12401_ENSG00000138134	deCODE	1	0.0009	rs1147605/rs1147604/rs1147606/rs1214547/rs7076970/rs1837836/rs1214548/rs1214546/rs7914261/rs10887863	0.146;0.146;0.127;0.127;0.123;0.085;0.062;0.062;0.060;0.060
12401_ENSG00000138134	deCODE	10	0.0009	rs1147605/rs1147604/rs1147606/rs1214547/rs7076970/rs1837836/rs1214548/rs1214546/rs7914261/rs10887863	0.146;0.146;0.127;0.127;0.123;0.085;0.062;0.062;0.060;0.060
12428_ENSG00000143353	deCODE	1	1	rs6699816/rs6701914/rs12093892/rs58580269/rs7539768/rs7553226/rs11118223/rs7523306/rs12079503/rs7543820/rs3748634/rs6657059/rs7541894/rs11118229	0.098;0.079;0.079;0.069;0.069;0.069;0.069;0.069;0.069;0.069;0.068;0.068;0.068;0.042
12428_ENSG00000143353	deCODE	10	1	rs6699816/rs6701914/rs12093892/rs58580269/rs7539768/rs7553226/rs11118223/rs7523306/rs12079503/rs7543820/rs3748634/rs6657059/rs7541894/rs11118229	0.098;0.079;0.079;0.069;0.069;0.069;0.069;0.069;0.069;0.069;0.068;0.068;0.068;0.042
12431_ENSG00000152684	deCODE	1	0.9997	rs1499280/rs6450082/rs7711599/rs9291995/rs1157137/rs2059202/rs34544701/rs1499277/rs1991004/rs10471365/rs2456224/rs6450091/rs975886	0.217;0.126;0.109;0.109;0.109;0.064;0.037;0.037;0.035;0.035;0.035;0.034;0.030
12431_ENSG00000152684	deCODE	10	0.9997	rs1499280/rs6450082/rs1157137/rs9291995/rs7711599/rs2059202/rs34544701/rs1499277/rs1991004/rs10471365/rs2456224/rs6450091/rs975886	0.217;0.126;0.109;0.109;0.109;0.064;0.037;0.037;0.035;0.035;0.035;0.034;0.030
12436_ENSG00000148834	deCODE	1	1	rs11191979/rs10883990/rs4925/rs45596840	0.266;0.266;0.266;0.201
12436_ENSG00000148834	deCODE	10	1	rs11191979/rs10883990/rs4925/rs45596840	0.266;0.266;0.266;0.201
12437_ENSG00000140474	deCODE	1	1	rs12898397/rs936227/rs12908814	0.700;0.246;0.033
12437_ENSG00000140474	deCODE	10	1	rs12898397/rs936227/rs12908814	0.700;0.246;0.033
12445_ENSG00000105186	deCODE	1	1	rs34637492/rs3859524/rs55687317/rs12981373/rs66489063/rs2021773/rs2021772/rs35946544/rs36107586/rs34130925/rs2287669/rs10416758/rs60968670/rs8100423/rs3760938/rs8101920/rs17692992/rs28615461/rs78768752/rs3760937/rs35728696/rs28505804/rs34727912	0.069;0.066;0.055;0.052;0.052;0.050;0.049;0.044;0.043;0.040;0.039;0.038;0.037;0.037;0.036;0.034;0.032;0.032;0.032;0.031;0.030;0.028;0.028
12445_ENSG00000105186	deCODE	10	0.0008	rs11665810	1
12450_ENSG00000163344	deCODE	1	0.2833	rs76977753	1
12450_ENSG00000163344	deCODE	10	0.2833	rs76977753	1
12457_ENSG00000182551	deCODE	1	1	rs7583568/rs6605294/rs12992556/rs10190397/rs35239575/rs12052249/rs56369430/rs10190395/rs55980070/rs6422707/rs36113402/rs34781041/rs11686974	0.171;0.141;0.092;0.090;0.060;0.058;0.058;0.057;0.057;0.057;0.051;0.046;0.036
12457_ENSG00000182551	deCODE	10	1	rs7583568/rs6605294/rs12992556/rs10190397/rs35239575/rs12052249/rs56369430/rs10190395/rs55980070/rs6422707/rs36113402/rs34781041/rs11686974	0.171;0.141;0.092;0.090;0.060;0.058;0.058;0.057;0.057;0.057;0.051;0.046;0.036
12459_ENSG00000107679	deCODE	1	0.4281	rs10788274	1
12459_ENSG00000107679	deCODE	10	0.4281	rs10788274	1
12486_ENSG00000023572	deCODE	1	0.8603	rs79647399	1
12486_ENSG00000023572	deCODE	10	0.8593	rs79647399	1
12486_ENSG00000023572	deCODE	10	0.0004	rs76638994	1
12498_ENSG00000213977	deCODE	1	0.0599	rs222773/rs150851/rs170313/rs160581/rs150852/rs222757	0.235;0.218;0.194;0.188;0.060;0.057
12498_ENSG00000213977	deCODE	10	0.0599	rs222773/rs150851/rs170313/rs160581/rs150852/rs222757	0.235;0.218;0.194;0.188;0.060;0.057
12508_ENSG00000115561	deCODE	1	1	rs7570640/rs7584882/rs2367554/rs4832302/rs10188515/rs4832296/rs7596717/rs8179729/rs7593151/rs9789777	0.204;0.199;0.182;0.130;0.075;0.041;0.037;0.037;0.037;0.009
12508_ENSG00000115561	deCODE	10	1	rs1003207	1
12508_ENSG00000115561	deCODE	10	0.0003	rs1985339	1
12508_ENSG00000115561	deCODE	10	0.0003	rs1030887	1
12508_ENSG00000115561	deCODE	10	0.0003	rs6710780	1
12522_ENSG00000119318	deCODE	1	0.9994	rs11573703/rs1805331/rs34745099/rs67630898/rs66539130/rs35865856/rs13287251/rs11573662/rs35494237/rs11573711/rs34731486/rs10868/rs13299620/rs11573665/rs35218924/rs56161943/rs35967129/rs11573607/rs11573721/rs34593991/rs56377721	0.105;0.101;0.070;0.058;0.058;0.058;0.058;0.056;0.040;0.040;0.038;0.037;0.034;0.033;0.026;0.026;0.025;0.023;0.022;0.021;0.019
12522_ENSG00000119318	deCODE	10	1	rs12004743/rs12004782/rs35035115/rs11793153/rs35062164/rs12004883	0.625;0.083;0.083;0.072;0.072;0.023
12522_ENSG00000119318	deCODE	10	0.0004	rs35622672	1
12524_ENSG00000141504	deCODE	1	1	rs13894/rs11078700	0.860;0.141
12524_ENSG00000141504	deCODE	10	1	rs13894/rs11078700	0.860;0.141
12534_ENSG00000136436	deCODE	1	1	rs497270/rs471975/rs649245/rs648335/rs533842/rs178467/rs318100	0.261;0.147;0.144;0.144;0.142;0.108;0.049
12534_ENSG00000136436	deCODE	10	1	rs497270/rs471975/rs649245/rs648335/rs533842/rs178467/rs318100	0.261;0.147;0.144;0.144;0.142;0.108;0.049
12558_ENSG00000154127	deCODE	1	0.0004	rs11218735/rs11218734/rs55863716/rs7939337/rs113113767/rs12361127/rs7932375/rs11218724/rs10892871/rs7116968	0.263;0.263;0.095;0.095;0.079;0.069;0.038;0.035;0.011;0.009
12558_ENSG00000154127	deCODE	10	0.0004	rs11218735/rs11218734/rs55863716/rs7939337/rs113113767/rs12361127/rs7932375/rs11218724/rs10892871/rs7116968	0.263;0.263;0.095;0.095;0.079;0.069;0.038;0.035;0.011;0.009
12560_ENSG00000125458	deCODE	1	1	rs12149968	1
12560_ENSG00000125458	deCODE	10	0.0004	rs72844534	1
12560_ENSG00000125458	deCODE	10	0.0005	rs13342015	1
12560_ENSG00000125458	deCODE	10	0.0004	rs12952376	1
12560_ENSG00000125458	deCODE	10	0.0004	rs4435292	1
12560_ENSG00000125458	deCODE	10	0.0028	rs77694486	1
12560_ENSG00000125458	deCODE	10	0.0004	rs28845804	0.999
12571_ENSG00000138175	deCODE	1	1	rs11191375/rs4919669/rs12415043/rs10883765/rs8354/rs10883766/rs11191368/rs10883767	0.139;0.139;0.139;0.137;0.137;0.122;0.107;0.080
12571_ENSG00000138175	deCODE	10	1	rs11191375/rs4919669/rs12415043/rs10883765/rs8354/rs10883766/rs11191368/rs10883767	0.139;0.139;0.139;0.137;0.137;0.122;0.107;0.080
12575_ENSG00000100714	deCODE	1	1	rs1076991/rs7151163/rs11158538	0.587;0.294;0.118
12575_ENSG00000100714	deCODE	10	1	rs1076991/rs7151163/rs11158538	0.587;0.294;0.118
12594_ENSG00000115271	deCODE	1	1	rs17783344	1
12594_ENSG00000115271	deCODE	10	1	rs17783344	1
12637_ENSG00000095321	deCODE	1	1	rs7862210/rs7036114/rs7861663/rs10988223/rs10988214/rs6478867/rs3124513/rs713219/rs3739847/rs2297111/rs10760589/rs10988232/rs10988224/rs713218/rs746489/rs1571229/rs1410017/rs913275/rs1819381/rs10760591/rs1360172/rs7849160/rs932835/rs7021449/rs7023900/rs3124509/rs10819470/rs3118632/rs3124510/rs2541161/rs6478865/rs10819469/rs7039031/rs7030543/rs7855904/rs10819471/rs34055941/rs7032712/rs7019373/rs70…	0.106;0.051;0.029;0.027;0.026;0.023;0.023;0.023;0.021;0.021;0.020;0.020;0.019;0.019;0.018;0.018;0.018;0.018;0.018;0.017;0.016;0.016;0.016;0.015;0.015;0.015;0.015;0.015;0.015;0.014;0.014;0.014;0.013;0.013;0.013;0.013;0.013;0.013;0.013;0.012;0.012;0.012;0.012;0.012;0.012;0.012;0.012;0.012;0.011;0.011;0.010;0.010;0.010
12637_ENSG00000095321	deCODE	10	1	rs7862210/rs7036114/rs7861663/rs10988223/rs10988214/rs6478867/rs3124513/rs713219/rs3739847/rs2297111/rs10760589/rs10988232/rs10988224/rs713218/rs746489/rs1571229/rs1410017/rs913275/rs1819381/rs10760591/rs1360172/rs7849160/rs932835/rs7021449/rs7023900/rs3124509/rs10819470/rs3118632/rs3124510/rs2541161/rs6478865/rs10819469/rs7039031/rs7030543/rs7855904/rs10819471/rs34055941/rs7032712/rs7019373/rs70…	0.106;0.051;0.029;0.027;0.026;0.023;0.023;0.023;0.021;0.021;0.020;0.020;0.019;0.019;0.018;0.018;0.018;0.018;0.018;0.017;0.016;0.016;0.016;0.015;0.015;0.015;0.015;0.015;0.015;0.014;0.014;0.014;0.013;0.013;0.013;0.013;0.013;0.013;0.013;0.012;0.012;0.012;0.012;0.012;0.012;0.012;0.012;0.012;0.011;0.011;0.010;0.010;0.010
12646_ENSG00000197713	deCODE	1	1	rs7570090/rs6435550	0.718;0.274
12646_ENSG00000197713	deCODE	10	1	rs7570090/rs6435550	0.718;0.274
12659_ENSG00000138430	deCODE	1	1	rs142397557/rs11558990/rs10930634/rs11675247	0.619;0.285;0.030;0.028
12659_ENSG00000138430	deCODE	10	1	rs142397557/rs11558990/rs10930634/rs11675247	0.619;0.285;0.030;0.028
12662_ENSG00000104823	deCODE	1	1	rs2229259	1
12662_ENSG00000104823	deCODE	10	1	rs2229259	1
12675_ENSG00000115866	deCODE	1	0.9998	rs12475516/rs2304371/rs2304370/rs309118/rs309122/rs12476127/rs660002/rs309124/rs309142/rs309143/rs6430594/rs6750549/rs72970243/rs309123/rs724326/rs7579760/rs309158/rs12472293/rs309150/rs3213943	0.211;0.192;0.182;0.076;0.032;0.032;0.029;0.029;0.027;0.027;0.027;0.025;0.013;0.012;0.010;0.007;0.006;0.005;0.004;0.004
12675_ENSG00000115866	deCODE	10	0.9998	rs12475516/rs2304371/rs2304370/rs309118/rs309122/rs12476127/rs660002/rs309124/rs309142/rs309143/rs6430594/rs6750549/rs72970243/rs309123/rs724326/rs7579760/rs309158/rs12472293/rs309150/rs3213943	0.211;0.192;0.182;0.076;0.032;0.032;0.029;0.029;0.027;0.027;0.027;0.025;0.013;0.012;0.010;0.007;0.006;0.005;0.004;0.004
12682_ENSG00000137944	deCODE	1	1	rs10922529/rs10801696	0.950;0.012
12682_ENSG00000137944	deCODE	10	1	rs10922529/rs10801696	0.950;0.012
12684_ENSG00000006747	deCODE	1	1	rs1129315/rs10248988/rs17283514/rs1990223/rs10255606/rs2215063/rs3807863/rs6460968/rs6460967/rs10276226/rs55999874/rs4361677/rs2240571/rs1859990/rs10233337/rs7801351/rs1859989/rs2240575/rs73060686/rs41379149	0.153;0.106;0.081;0.081;0.079;0.076;0.074;0.053;0.041;0.041;0.026;0.025;0.024;0.018;0.016;0.015;0.014;0.011;0.009;0.009
12684_ENSG00000006747	deCODE	10	1	rs1129315/rs10248988/rs17283514/rs1990223/rs10255606/rs2215063/rs3807863/rs6460968/rs6460967/rs10276226/rs55999874/rs4361677/rs2240571/rs1859990/rs10233337/rs7801351/rs1859989/rs2240575/rs73060686/rs41379149	0.153;0.106;0.081;0.081;0.079;0.076;0.074;0.053;0.041;0.041;0.026;0.025;0.024;0.018;0.016;0.015;0.014;0.011;0.009;0.009
12685_ENSG00000103942	deCODE	1	0.9866	rs1256430	0.99
12685_ENSG00000103942	deCODE	10	0.9866	rs1256430	0.99
12686_ENSG00000128309	deCODE	1	0.9999	rs7290003	0.999
12686_ENSG00000128309	deCODE	10	0.9999	rs7290003	0.999
12687_ENSG00000104325	deCODE	1	1	rs1805806/rs1805807/rs1805869/rs10109454/rs1805796/rs6989205/rs1805841/rs11784904/rs9649958/rs9650096/rs10956427/rs2293775/rs2189618/rs2189619/rs13251290/rs1805809/rs1805868/rs1805864/rs7010210/rs867185/rs16786/rs709816/rs1805788/rs1805801/rs1805793/rs1805802/rs1805833/rs4961165/rs7012846/rs1805865/rs2074596/rs72671845/rs2267543/rs741778/rs4961168/rs2049816	0.103;0.091;0.074;0.061;0.049;0.048;0.041;0.037;0.027;0.027;0.026;0.026;0.025;0.023;0.022;0.022;0.022;0.022;0.020;0.020;0.020;0.019;0.017;0.014;0.012;0.011;0.010;0.010;0.009;0.009;0.008;0.008;0.006;0.006;0.005;0.004
12687_ENSG00000104325	deCODE	10	1	rs1805806/rs1805807/rs1805869/rs10109454/rs1805796/rs6989205/rs1805841/rs11784904/rs9649958/rs9650096/rs10956427/rs2293775/rs2189618/rs2189619/rs13251290/rs1805809/rs1805868/rs1805864/rs7010210/rs867185/rs16786/rs709816/rs1805788/rs1805801/rs1805793/rs1805802/rs1805833/rs4961165/rs7012846/rs1805865/rs2074596/rs72671845/rs2267543/rs741778/rs4961168/rs2049816	0.103;0.091;0.074;0.061;0.049;0.048;0.041;0.037;0.027;0.027;0.026;0.026;0.025;0.023;0.022;0.022;0.022;0.022;0.020;0.020;0.020;0.019;0.017;0.014;0.012;0.011;0.010;0.010;0.009;0.009;0.008;0.008;0.006;0.006;0.005;0.004
12697_ENSG00000150867	deCODE	1	0.0028	rs2230469/rs10828316	0.723;0.264
12697_ENSG00000150867	deCODE	10	0.0028	rs2230469/rs10828316	0.723;0.264
12709_ENSG00000184897	deCODE	1	0.9979	rs4073154/rs6765930/rs6790635/rs6762578/rs10934881/rs6801264/rs9858960/rs6763292/rs6439167	0.412;0.287;0.063;0.059;0.047;0.031;0.027;0.023;0.018
12709_ENSG00000184897	deCODE	10	0.9994	rs4073154/rs6765930/rs6790635/rs6762578/rs10934881/rs6801264/rs9858960/rs6763292	0.413;0.287;0.062;0.059;0.048;0.032;0.027;0.023
12727_ENSG00000134247	deCODE	1	1	rs4233450	1
12727_ENSG00000134247	deCODE	10	1	rs4233450	1
12831_ENSG00000088992	deCODE	1	1	rs59756806/rs3782191/rs10850746/rs11068300/rs12368876/rs7297917/rs10850745/rs9634171/rs7956481/rs7968891/rs11068299	0.258;0.198;0.115;0.084;0.084;0.040;0.040;0.040;0.033;0.033;0.029
12831_ENSG00000088992	deCODE	10	1	rs59756806/rs3782191/rs10850746/rs11068300/rs12368876/rs7297917/rs10850745/rs9634171/rs7956481/rs7968891/rs11068299	0.258;0.198;0.115;0.084;0.084;0.040;0.040;0.040;0.033;0.033;0.029
12859_ENSG00000198721	deCODE	1	1	rs676683/rs634698/rs633290/rs689308/rs620484/rs617790/rs649725/rs584585/rs853417/rs643232/rs612022/rs9328220/rs660560/rs613709	0.202;0.154;0.154;0.096;0.093;0.044;0.041;0.041;0.038;0.034;0.017;0.016;0.013;0.012
12859_ENSG00000198721	deCODE	10	1	rs676683/rs634698/rs633290/rs689308/rs620484/rs617790/rs649725/rs584585/rs853417/rs643232/rs612022/rs9328220/rs660560/rs613709	0.202;0.154;0.154;0.096;0.093;0.044;0.041;0.041;0.038;0.034;0.017;0.016;0.013;0.012
13059_ENSG00000135002	deCODE	1	0.0006	rs7033978/rs10781369/rs10869799/rs618145/rs517634/rs680775/rs680729/rs615187/rs626416/rs611461/rs594498/rs594586/rs7033337/rs646698/rs561970/rs620476/rs620552/rs566584	0.062;0.062;0.062;0.058;0.058;0.058;0.058;0.058;0.058;0.057;0.050;0.050;0.046;0.046;0.045;0.043;0.043;0.043
13059_ENSG00000135002	deCODE	10	0.0006	rs7033978/rs10781369/rs10869799/rs618145/rs517634/rs680775/rs680729/rs615187/rs626416/rs611461/rs594498/rs594586/rs7033337/rs646698/rs561970/rs620476/rs620552/rs566584	0.062;0.062;0.062;0.058;0.058;0.058;0.058;0.058;0.058;0.057;0.050;0.050;0.046;0.046;0.045;0.043;0.043;0.043
13068_ENSG00000173992	deCODE	1	1	rs1791684/rs486584/rs692892/rs556759/rs503250/rs577335/rs12417769/rs577023/rs34900764/rs477557/rs535211/rs12577111/rs498045/rs580910	0.111;0.101;0.099;0.096;0.096;0.084;0.077;0.055;0.051;0.049;0.042;0.042;0.040;0.024
13068_ENSG00000173992	deCODE	10	1	rs1791684/rs486584/rs692892/rs556759/rs503250/rs577335/rs12417769/rs577023/rs34900764/rs477557/rs535211/rs12577111/rs498045/rs580910	0.111;0.101;0.099;0.096;0.096;0.084;0.077;0.055;0.051;0.049;0.042;0.042;0.040;0.024
13118_ENSG00000198732	deCODE	1	0.0058	rs1958078/rs8003374/rs61980566/rs61980565/rs749396	0.456;0.170;0.158;0.158;0.056
13118_ENSG00000198732	deCODE	10	0.0058	rs1958078/rs8003374/rs61980566/rs61980565/rs749396	0.456;0.170;0.158;0.158;0.056
13124_ENSG00000167178	deCODE	1	1	rs12912578/rs11854957/rs34868798/rs13259/rs3848160/rs3888004/rs71399778/rs923118/rs11631944/rs11630317/rs11639090/rs2062309/rs3848161/rs62005709	0.116;0.099;0.074;0.068;0.066;0.066;0.066;0.065;0.064;0.063;0.063;0.058;0.050;0.033
13124_ENSG00000167178	deCODE	10	1	rs12912578/rs11854957/rs34868798/rs13259/rs3848160/rs3888004/rs71399778/rs923118/rs11631944/rs11630317/rs11639090/rs2062309/rs3848161/rs62005709	0.116;0.099;0.074;0.068;0.066;0.066;0.066;0.065;0.064;0.063;0.063;0.058;0.050;0.033
13384_ENSG00000091483	deCODE	1	0.0909	rs6678766/rs12120348/rs4660100/rs12071124/rs7530270/rs4310432	0.222;0.213;0.179;0.153;0.122;0.112
13384_ENSG00000091483	deCODE	10	0.0909	rs6678766/rs12120348/rs4660100/rs12071124/rs7530270/rs4310432	0.222;0.213;0.179;0.153;0.122;0.112
13450_ENSG00000138592	deCODE	1	1	rs62019074/rs11633608/rs11070777/rs11070778/rs11070785/rs11631398/rs7182980/rs79359532/rs4775889/rs62019084/rs17598061/rs8037553/rs10519278/rs11637031/rs75701961/rs111436258/rs62019075/rs4774569/rs8037446/rs11070779/rs62019082/rs112025890/rs4774571/rs4774570/rs11632708/rs62019077/rs62019080/rs7182569/rs62019076/rs62019079/rs7165464/rs11633765/rs17519466/rs11631351/rs7168783/rs7169778/rs7170114/rs…	0.827;0.007;0.005;0.005;0.003;0.003;0.003;0.003;0.003;0.002;0.002;0.002;0.002;0.002;0.002;0.002;0.002;0.002;0.002;0.002;0.002;0.002;0.002;0.002;0.002;0.002;0.002;0.002;0.002;0.002;0.002;0.002;0.002;0.002;0.002;0.002;0.002;0.002;0.002;0.002;0.002;0.002;0.002;0.002;0.002;0.002;0.002;0.002;0.002;0.002;0.002;0.002;0.002;0.002
13450_ENSG00000138592	deCODE	10	1	rs62019074/rs11633608/rs11070777/rs11070778/rs11070785/rs11631398/rs7182980/rs79359532/rs4775889/rs62019084/rs17598061/rs8037553/rs10519278/rs11637031/rs75701961/rs111436258/rs62019075/rs4774569/rs8037446/rs11070779/rs62019082/rs112025890/rs4774571/rs4774570/rs11632708/rs62019077/rs62019080/rs7182569/rs62019076/rs62019079/rs7165464/rs11633765/rs17519466/rs11631351/rs7168783/rs7169778/rs7170114/rs…	0.827;0.007;0.005;0.005;0.003;0.003;0.003;0.003;0.003;0.002;0.002;0.002;0.002;0.002;0.002;0.002;0.002;0.002;0.002;0.002;0.002;0.002;0.002;0.002;0.002;0.002;0.002;0.002;0.002;0.002;0.002;0.002;0.002;0.002;0.002;0.002;0.002;0.002;0.002;0.002;0.002;0.002;0.002;0.002;0.002;0.002;0.002;0.002;0.002;0.002;0.002;0.002;0.002;0.002
13472_ENSG00000167220	deCODE	1	1	rs10083937/rs117060920/rs150733880/rs116408748/rs75215341/rs114475395/rs77149690/rs80006910/rs57744138/rs77599321/rs79285649/rs145071624/rs79395141/rs59217333/rs74845165/rs16949157/rs75808931/rs77615793/rs12326412/rs76922914/rs28587821/rs28578518/rs75287977/rs58061761/rs78585258/rs12326457/rs16949275/rs75934126/rs3809966/rs74411203/rs3809965/rs79712753/rs61689863/rs80106524/rs16948928/rs80064497/…	0.028;0.028;0.028;0.022;0.022;0.022;0.021;0.021;0.021;0.021;0.021;0.021;0.021;0.021;0.021;0.021;0.021;0.021;0.021;0.021;0.021;0.021;0.021;0.021;0.020;0.020;0.020;0.020;0.020;0.020;0.020;0.020;0.020;0.020;0.020;0.020;0.020;0.020;0.020;0.020;0.020;0.020;0.020;0.020;0.020;0.020
13472_ENSG00000167220	deCODE	10	1	rs10083937/rs117060920/rs150733880/rs116408748/rs75215341/rs114475395/rs77149690/rs80006910/rs57744138/rs77599321/rs79285649/rs145071624/rs79395141/rs59217333/rs74845165/rs16949157/rs75808931/rs77615793/rs12326412/rs76922914/rs28587821/rs28578518/rs75287977/rs58061761/rs78585258/rs12326457/rs16949275/rs75934126/rs3809966/rs74411203/rs3809965/rs79712753/rs61689863/rs80106524/rs16948928/rs80064497/…	0.028;0.028;0.028;0.022;0.022;0.022;0.021;0.021;0.021;0.021;0.021;0.021;0.021;0.021;0.021;0.021;0.021;0.021;0.021;0.021;0.021;0.021;0.021;0.021;0.020;0.020;0.020;0.020;0.020;0.020;0.020;0.020;0.020;0.020;0.020;0.020;0.020;0.020;0.020;0.020;0.020;0.020;0.020;0.020;0.020;0.020
13519_ENSG00000240771	deCODE	1	0.0008	rs10437954	1
13519_ENSG00000240771	deCODE	10	0.0008	rs10437954	1
13534_ENSG00000036448	deCODE	1	0.0015	rs1371766/rs1822036	0.933;0.035
13534_ENSG00000036448	deCODE	10	0.0015	rs1371766/rs1822036	0.933;0.035
13545_ENSG00000175376	deCODE	10	0.0104	rs4930173/rs56285664	0.695;0.304
13545_ENSG00000175376	deCODE	10	0.0141	rs72936656	1
13545_ENSG00000175376	deCODE	10	0.014	rs4930345	1
13552_ENSG00000133789	deCODE	1	1	rs415895	0.98
13552_ENSG00000133789	deCODE	10	1	rs415895	0.98
13563_ENSG00000176244	deCODE	1	0.9998	rs4748140/rs10906821/rs7097309/rs7071137/rs10796256/rs7074808	0.341;0.190;0.189;0.115;0.091;0.055
13563_ENSG00000176244	deCODE	10	1	rs7071137	1
13563_ENSG00000176244	deCODE	10	0.0004	rs7074808	1
13563_ENSG00000176244	deCODE	10	0.0004	rs10796256	1
13590_ENSG00000076043	deCODE	1	1	rs11214990/rs11214991/rs4938106/rs11214988/rs11214994/rs12361885	0.515;0.175;0.126;0.080;0.052;0.028
13590_ENSG00000076043	deCODE	10	1	rs11214990/rs11214991/rs4938106/rs11214988/rs11214994/rs12361885	0.515;0.175;0.126;0.080;0.052;0.028
13621_ENSG00000183020	deCODE	1	0.0007	rs10902264/rs10902265/rs6597948/rs7395515/rs10902266/rs7394783/rs7481713/rs14346/rs7950955/rs1128413/rs7396049/rs10902267/rs7395387/rs11246375/rs1128419	0.138;0.072;0.072;0.072;0.072;0.072;0.072;0.061;0.061;0.061;0.056;0.045;0.045;0.043;0.038
13621_ENSG00000183020	deCODE	10	0.0252	rs10902264/rs7396049/rs10902265/rs7395515/rs10902266/rs7394783/rs6597948/rs7481713/rs1128413/rs7950955/rs14346/rs11246375/rs10902267/rs7395387	0.215;0.080;0.079;0.074;0.072;0.072;0.072;0.070;0.046;0.046;0.045;0.043;0.034;0.032
13621_ENSG00000183020	deCODE	10	1	rs10902250/rs7483273/rs7924794/rs7396059/rs7934963/rs10751668/rs11246358/rs10902245/rs7395879/rs7396700/rs10794356/rs10751665/rs10751669/rs10751666/rs10751674/rs34131575/rs10902257/rs4074231/rs6597967/rs7950967/rs12278229/rs11246355/rs10794354/rs7942693/rs10902248/rs7944815/rs7395267/rs7105477/rs7123912/rs10751675/rs7395488/rs7396677/rs11246354/rs10794348/rs7936830/rs10794350/rs10794353/rs7124480…	0.143;0.049;0.039;0.036;0.025;0.021;0.018;0.017;0.017;0.017;0.015;0.015;0.014;0.013;0.013;0.013;0.012;0.012;0.012;0.012;0.011;0.011;0.011;0.011;0.011;0.011;0.011;0.011;0.011;0.011;0.011;0.011;0.011;0.011;0.010;0.010;0.010;0.010;0.009;0.009;0.008;0.008;0.008;0.008;0.008;0.007;0.007;0.006;0.006;0.006;0.006;0.006;0.006;0.006;0.006;0.005;0.005;0.005;0.005;0.005;0.005;0.005;0.005;0.005;0.005;0.005;0.0…
13621_ENSG00000183020	deCODE	10	0.0005	rs117126836	1
13622_ENSG00000066027	deCODE	1	0.3307	rs34212128/rs12727947/rs12728266/rs34740542/rs12745269/rs12730098/rs12747025/rs17721302/rs35872305/rs11589817/rs11580285	0.114;0.113;0.112;0.103;0.099;0.091;0.079;0.079;0.060;0.053;0.053
13622_ENSG00000066027	deCODE	10	1	rs147631522/rs1470390/rs2358448/rs11576769	0.573;0.251;0.091;0.082
13622_ENSG00000066027	deCODE	10	0.0009	rs982091	1
13622_ENSG00000066027	deCODE	10	0.0006	rs9651112	0.997
13622_ENSG00000066027	deCODE	10	0.0003	rs6699232	0.965
13622_ENSG00000066027	deCODE	10	0.0003	rs4951572	1
13622_ENSG00000066027	deCODE	10	0.0023	rs4622135	1
13622_ENSG00000066027	deCODE	10	0.0496	rs7521853	1
13622_ENSG00000066027	deCODE	10	0.0416	rs518793	1
13622_ENSG00000066027	deCODE	10	0.0016	rs12567517/rs3767873	0.745;0.218
13622_ENSG00000066027	deCODE	10	0.0708	rs612414	1
13657_ENSG00000039650	deCODE	1	0.9893	rs3760709/rs8112937/rs2305922/rs2290774	0.499;0.287;0.115;0.070
13657_ENSG00000039650	deCODE	10	0.9893	rs3760709/rs8112937/rs2305922/rs2290774	0.499;0.287;0.115;0.070
13700_ENSG00000182718	deCODE	1	1	rs8033800	1
13700_ENSG00000182718	deCODE	10	1	rs8033800	1
13719_ENSG00000130669	deCODE	10	0.9979	rs2319153	1
13719_ENSG00000130669	deCODE	10	0.0005	rs892012	1
13931_ENSG00000110801	deCODE	1	1	rs10770186/rs6486782	0.736;0.220
13931_ENSG00000110801	deCODE	10	1	rs10770186/rs6486782	0.736;0.220
13934_ENSG00000126217	deCODE	1	0.0011	rs3011487	1
13934_ENSG00000126217	deCODE	10	0.0011	rs3011487	1
13943_ENSG00000162961	deCODE	1	0.9994	rs62142076/rs67550529	0.527;0.462
13943_ENSG00000162961	deCODE	10	0.9994	rs62142076/rs67550529	0.527;0.462
13947_ENSG00000112874	deCODE	1	1	rs35355522/rs6878912/rs34672333/rs6880267/rs13356231/rs10078744/rs13157247/rs10057864	0.348;0.134;0.109;0.096;0.088;0.080;0.050;0.048
13947_ENSG00000112874	deCODE	10	1	rs35355522/rs6878912/rs34672333/rs6880267/rs13356231/rs10078744/rs13157247/rs10057864	0.348;0.134;0.109;0.096;0.088;0.080;0.050;0.048
13959_ENSG00000002549	deCODE	1	0.0009	rs11932176	1
13959_ENSG00000002549	deCODE	10	0.0009	rs11932176	1
13973_ENSG00000114999	deCODE	1	0.9023	rs13424690/rs10194022/rs6747985/rs13410667/rs11891971/rs11886455/rs11890681	0.361;0.206;0.204;0.130;0.029;0.017;0.017
13973_ENSG00000114999	deCODE	10	0.8968	rs78061505	1
13973_ENSG00000114999	deCODE	10	0.0006	rs13017673	0.993
13973_ENSG00000114999	deCODE	10	0.0006	rs146099298	1
13973_ENSG00000114999	deCODE	10	0.0006	rs144965846	0.992
13983_ENSG00000116791	deCODE	1	1	rs28796647/rs1424671/rs28695657/rs28796389/rs28685856/rs28683801/rs28767547/rs61790737/rs749690/rs28831813/rs28602706	0.486;0.088;0.070;0.047;0.047;0.039;0.039;0.039;0.039;0.039;0.030
13983_ENSG00000116791	deCODE	10	1	rs28796647/rs1424671/rs28695657/rs28796389/rs28685856/rs28683801/rs28767547/rs61790737/rs749690/rs28831813/rs28602706	0.486;0.088;0.070;0.047;0.047;0.039;0.039;0.039;0.039;0.039;0.030
13986_ENSG00000115365	deCODE	1	1	rs4673531/rs2287417/rs2287419/rs2287420/rs3755182/rs62203675/rs12464878/rs62203673/rs4673533/rs4672577/rs3856347/rs3856346/rs62203672/rs3856348	0.099;0.084;0.083;0.082;0.072;0.072;0.072;0.070;0.070;0.070;0.069;0.046;0.040;0.035
13986_ENSG00000115365	deCODE	10	1	rs4673531/rs2287417/rs2287419/rs2287420/rs3755182/rs62203675/rs12464878/rs62203673/rs4673533/rs4672577/rs3856347/rs3856346/rs62203672/rs3856348	0.099;0.084;0.083;0.082;0.072;0.072;0.072;0.070;0.070;0.070;0.069;0.046;0.040;0.035
13988_ENSG00000153406	deCODE	1	1	rs11557236	1
13988_ENSG00000153406	deCODE	10	1	rs11557236	1
13992_ENSG00000073969	deCODE	1	1	rs11651642	1
13992_ENSG00000073969	deCODE	10	1	rs11651642	1
13998_ENSG00000185100	deCODE	1	0.0006	rs10142660	0.996
13998_ENSG00000185100	deCODE	10	0.0006	rs10142660	0.996
14091_ENSG00000159231	deCODE	1	1	rs4816521/rs8127606/rs45598234/rs4817781/rs4817782/rs45496500/rs8127449/rs60409141/rs8126939/rs879893/rs8127356/rs4510305/rs879894/rs1056892	0.167;0.158;0.083;0.063;0.057;0.057;0.057;0.057;0.057;0.057;0.056;0.041;0.028;0.021
14091_ENSG00000159231	deCODE	10	1	rs4816521/rs8127606/rs45598234/rs4817781/rs4817782/rs45496500/rs8127449/rs60409141/rs8126939/rs879893/rs8127356/rs4510305/rs879894/rs1056892	0.167;0.158;0.083;0.063;0.057;0.057;0.057;0.057;0.057;0.057;0.056;0.041;0.028;0.021
14101_ENSG00000122756	deCODE	1	0.0006	rs12000687/rs1571401	0.669;0.331
14101_ENSG00000122756	deCODE	10	0.0006	rs12000687/rs1571401	0.669;0.331
14106_ENSG00000138698	deCODE	10	0.001	rs28630395	1
14106_ENSG00000138698	deCODE	10	0.001	rs4699619	1
14107_ENSG00000136371	deCODE	1	1	rs11632589/rs8039272	0.495;0.495
14107_ENSG00000136371	deCODE	10	1	rs11632589/rs8039272	0.495;0.495
14116_ENSG00000196154	deCODE	1	1	rs477339/rs550597/rs4017737/rs659403/rs3762262/rs2480695/rs2480696/rs2248745/rs2248832/rs552446/rs585215	0.160;0.137;0.104;0.088;0.088;0.086;0.086;0.085;0.050;0.042;0.041
14116_ENSG00000196154	deCODE	10	1	rs477339/rs550597/rs4017737/rs659403/rs3762262/rs2480695/rs2480696/rs2248745/rs2248832/rs552446/rs585215	0.160;0.137;0.104;0.088;0.088;0.086;0.086;0.085;0.050;0.042;0.041
14153_ENSG00000143590	deCODE	1	0.0505	rs11264311/rs4845708/rs2306124	0.341;0.328;0.317
14153_ENSG00000143590	deCODE	10	0.0019	rs41264915	1
14153_ENSG00000143590	deCODE	10	0.0013	rs111508230	1
14153_ENSG00000143590	deCODE	10	0.0015	rs67579710	0.989
14158_ENSG00000164111	deCODE	1	1	rs13109053/rs13145977/rs36067198/rs35031093/rs2306411/rs2306421/rs35635288/rs2306420/rs73844249	0.148;0.146;0.143;0.110;0.103;0.088;0.080;0.069;0.067
14158_ENSG00000164111	deCODE	10	1	rs13109053/rs13145977/rs36067198/rs35031093/rs2306411/rs2306421/rs35635288/rs2306420/rs73844249	0.148;0.146;0.143;0.110;0.103;0.088;0.080;0.069;0.067
14208_ENSG00000162444	deCODE	1	1	rs1220424/rs1220400/rs1220402/rs3013783	0.370;0.356;0.154;0.090
14208_ENSG00000162444	deCODE	10	1	rs1220424/rs1220400/rs1220402/rs3013783	0.370;0.356;0.154;0.090
14273_ENSG00000085377	deCODE	1	1	rs7761208/rs11156437/rs2793389/rs1190065/rs1190063/rs1149321/rs6571229/rs12210271/rs112402966/rs11755530/rs6571228/rs6934191/rs12191811/rs7759457/rs4512258/rs66483059/rs4454168/rs3936151	0.099;0.091;0.088;0.081;0.079;0.072;0.058;0.055;0.050;0.050;0.049;0.042;0.038;0.033;0.024;0.016;0.016;0.012
14273_ENSG00000085377	deCODE	10	0.9887	rs12189785	1
14273_ENSG00000085377	deCODE	10	0.0003	rs12191229	1
14636_ENSG00000132541	deCODE	1	1	rs2242197/rs10955148	0.910;0.080
14636_ENSG00000132541	deCODE	10	1	rs2242197/rs10955148	0.910;0.080
14684_ENSG00000162909	deCODE	1	0.9056	rs72747985/rs72747982	0.535;0.465
14684_ENSG00000162909	deCODE	10	0.9056	rs72747985/rs72747982	0.535;0.465
14747_ENSG00000006016	deCODE	1	0.999	rs7249956/rs7246833/rs12461284/rs8109611/rs80121641/rs2238647	0.346;0.279;0.138;0.128;0.053;0.051
14747_ENSG00000006016	deCODE	10	0.999	rs7249956/rs7246833/rs12461284/rs8109611/rs80121641/rs2238647	0.346;0.279;0.138;0.128;0.053;0.051
15299_ENSG00000117899	deCODE	1	0.0099	rs7162300/rs79754687/rs8039607/rs74028147/rs58931576/rs3743041/rs12593210/rs74028151/rs16972624/rs11072968/rs11072969/rs12592704/rs16972625/rs61021444/rs16972622/rs56314660/rs57967327/rs11072970/rs8039384/rs112619564/rs59424533	0.222;0.096;0.077;0.077;0.063;0.052;0.036;0.036;0.036;0.024;0.024;0.024;0.024;0.024;0.024;0.024;0.024;0.024;0.019;0.016;0.011
15299_ENSG00000117899	deCODE	10	0.0099	rs7162300/rs79754687/rs8039607/rs74028147/rs58931576/rs3743041/rs12593210/rs74028151/rs16972624/rs11072968/rs11072969/rs12592704/rs16972625/rs61021444/rs16972622/rs56314660/rs57967327/rs11072970/rs8039384/rs112619564/rs59424533	0.222;0.096;0.077;0.077;0.063;0.052;0.036;0.036;0.036;0.024;0.024;0.024;0.024;0.024;0.024;0.024;0.024;0.024;0.019;0.016;0.011
15305_ENSG00000079689	deCODE	1	1	rs28393611	0.999
15305_ENSG00000079689	deCODE	10	1	rs28393611	0.999
15316_ENSG00000140830	deCODE	1	0.0005	rs116891509	1
15316_ENSG00000140830	deCODE	10	0.0005	rs116891509	1
15321_ENSG00000145920	deCODE	1	1	rs13357175/rs7735794/rs56318760	0.349;0.349;0.270
15321_ENSG00000145920	deCODE	10	0.0014	rs13158114	1
15321_ENSG00000145920	deCODE	10	0.0011	rs7705321	1
15339_ENSG00000165410	deCODE	1	0.4956	rs6571678/rs11849114/rs17525727/rs117211470/rs7160898/rs9743965/rs9743657/rs9491/rs11539496/rs9789/rs7156331/rs76563724/rs10140139	0.248;0.116;0.100;0.099;0.068;0.068;0.067;0.056;0.056;0.045;0.010;0.009;0.009
15339_ENSG00000165410	deCODE	10	0.4956	rs6571678/rs11849114/rs17525727/rs117211470/rs7160898/rs9743965/rs9743657/rs9491/rs11539496/rs9789/rs7156331/rs76563724/rs10140139	0.248;0.116;0.100;0.099;0.068;0.068;0.067;0.056;0.056;0.045;0.010;0.009;0.009
15343_ENSG00000113889	deCODE	1	0.2917	rs5030062	1
15343_ENSG00000113889	deCODE	10	0.2917	rs5030062	1
15368_ENSG00000164619	deCODE	1	0.2442	rs1861365/rs12672492/rs17823568/rs67596859/rs1963337/rs1362457/rs11525055/rs34883539/rs7806522/rs4476897/rs1362458	0.430;0.172;0.150;0.033;0.032;0.031;0.028;0.022;0.022;0.022;0.021
15368_ENSG00000164619	deCODE	10	0.2442	rs1861365/rs12672492/rs17823568/rs67596859/rs1963337/rs1362457/rs11525055/rs34883539/rs7806522/rs4476897/rs1362458	0.430;0.172;0.150;0.033;0.032;0.031;0.028;0.022;0.022;0.022;0.021
15370_ENSG00000178096	deCODE	1	1	rs1376675/rs1349532/rs1044808/rs72708157	0.368;0.368;0.182;0.043
15370_ENSG00000178096	deCODE	10	1	rs1376675/rs1349532/rs1044808/rs72708157	0.368;0.368;0.182;0.043
15395_ENSG00000134184	deCODE	1	1	rs115929572/rs77405905/rs145858840	0.439;0.348;0.213
15395_ENSG00000134184	deCODE	10	1	rs2234696	1
15395_ENSG00000134184	deCODE	10	0.0003	rs75953876	1
15395_ENSG00000134184	deCODE	10	0.0003	rs114723329	1
15398_ENSG00000127554	deCODE	1	0.6145	rs113566304/rs12149243/rs4305020/rs113097793/rs112102156/rs11542302/rs72766612/rs4305019/rs72766615/rs56119017/rs1046495/rs17135745/rs17135743/rs112521723/rs113347032/rs17135748/rs113774282	0.098;0.086;0.085;0.081;0.078;0.065;0.063;0.060;0.059;0.059;0.058;0.041;0.035;0.027;0.024;0.020;0.019
15398_ENSG00000127554	deCODE	10	1	rs72766622/rs12149243	0.948;0.052
15398_ENSG00000127554	deCODE	10	0.0002	rs113566304	1
15398_ENSG00000127554	deCODE	10	0.0234	rs9932066	1
15398_ENSG00000127554	deCODE	10	0.0079	rs8044386	1
15398_ENSG00000127554	deCODE	10	0.012	rs2286468	1
15414_ENSG00000134333	deCODE	1	0.0008	rs1969562/rs1969563/rs4274186/rs1830426/rs10832932/rs4820/rs3758680/rs10832929/rs4687/rs1881716/rs10832930/rs6486425/rs3781641/rs7121244/rs7101840/rs7130990/rs7106099/rs2249631/rs10832931/rs10832927/rs7111748	0.133;0.133;0.044;0.044;0.040;0.040;0.040;0.040;0.040;0.040;0.040;0.040;0.040;0.040;0.037;0.035;0.033;0.026;0.024;0.024;0.022
15414_ENSG00000134333	deCODE	10	0.0006	rs1969562/rs1969563/rs4274186/rs1830426/rs10832929/rs4687/rs4820/rs7121244/rs10832932/rs3758680/rs1881716/rs10832930/rs6486425/rs3781641/rs7101840/rs7130990/rs7106099/rs2249631/rs10832931/rs10832927/rs7111748	0.132;0.132;0.045;0.045;0.040;0.040;0.040;0.040;0.040;0.040;0.040;0.040;0.040;0.040;0.037;0.035;0.034;0.027;0.024;0.024;0.022
15414_ENSG00000134333	deCODE	10	0.0004	rs74800709/rs76204461	0.604;0.392
15435_ENSG00000198805	deCODE	1	1	rs1713426	0.996
15435_ENSG00000198805	deCODE	10	1	rs1713426	0.996
15441_ENSG00000196743	deCODE	1	0.0006	rs72794132	1
15441_ENSG00000196743	deCODE	10	0.0006	rs72794132	1
15447_ENSG00000140263	deCODE	1	1	rs56060952/rs72722075/rs72722045	0.517;0.282;0.195
15447_ENSG00000140263	deCODE	10	1	rs56060952/rs72722075/rs72722045	0.517;0.282;0.195
15452_ENSG00000135318	deCODE	1	1	rs643591/rs693077/rs9450263/rs494688	0.730;0.146;0.064;0.046
15452_ENSG00000135318	deCODE	10	1	rs643591/rs693077/rs9450263/rs494688	0.730;0.146;0.064;0.046
15468_ENSG00000244414	deCODE	1	1	rs60642321	1
15468_ENSG00000244414	deCODE	10	1	rs60642321	1
15470_ENSG00000049860	deCODE	1	1	rs13164140/rs17647023	0.775;0.218
15470_ENSG00000049860	deCODE	10	1	rs13164140/rs17647023	0.775;0.218
15475_ENSG00000100979	deCODE	1	0.9979	rs111602331/rs6065908/rs1057208/rs139953093/rs58952297/rs112180569	0.354;0.222;0.153;0.100;0.070;0.070
15475_ENSG00000100979	deCODE	10	0.9979	rs111602331/rs6065908/rs1057208/rs139953093/rs58952297/rs112180569	0.354;0.222;0.153;0.100;0.070;0.070
15483_ENSG00000188157	deCODE	1	1	rs3121555/rs3128125/rs3121560	0.441;0.352;0.182
15483_ENSG00000188157	deCODE	10	1	rs3121555/rs3128125/rs3121560	0.441;0.352;0.182
15511_ENSG00000221890	deCODE	1	0.7792	rs9607580/rs9607581	0.682;0.291
15511_ENSG00000221890	deCODE	10	0.7792	rs9607580/rs9607581	0.682;0.291
15514_ENSG00000114200	deCODE	1	0.0034	rs4554007/rs62295996/rs73165060/rs73165061/rs17713088/rs59062328/rs1803274/rs17713196/rs11720167	0.116;0.116;0.116;0.116;0.116;0.116;0.116;0.116;0.068
15514_ENSG00000114200	deCODE	10	0.0034	rs4554007/rs62295996/rs73165060/rs73165061/rs17713088/rs59062328/rs1803274/rs17713196/rs11720167	0.116;0.116;0.116;0.116;0.116;0.116;0.116;0.116;0.068
15515_ENSG00000173432	deCODE	1	0.0004	rs10430893/rs11024589	0.882;0.118
15515_ENSG00000173432	deCODE	10	0.0004	rs10430893/rs11024589	0.882;0.118
15516_ENSG00000148965	deCODE	1	1	rs67712345/rs4757628/rs4757630/rs7117890/rs7103794/rs67006796/rs7117484/rs4757629	0.190;0.129;0.129;0.129;0.129;0.129;0.090;0.073
15516_ENSG00000148965	deCODE	10	1	rs67712345/rs4757628/rs4757630/rs7117890/rs7103794/rs67006796/rs7117484/rs4757629	0.190;0.129;0.129;0.129;0.129;0.129;0.090;0.073
15522_ENSG00000122694	deCODE	1	1	rs4878643	0.967
15522_ENSG00000122694	deCODE	10	1	rs4878643	0.967
15523_ENSG00000148218	deCODE	1	0.0004	rs1800435	0.996
15523_ENSG00000148218	deCODE	10	0.0004	rs1800435	0.996
15526_ENSG00000100983	deCODE	1	1	rs2024632/rs6087654/rs6087642/rs6120757/rs8117491/rs6087649/rs4911449/rs3746450/rs6088653/rs734111/rs56103637/rs6088646/rs6088642/rs6120754/rs6088636/rs1801310/rs4911450/rs1013677/rs6087652/rs6088647/rs6058137/rs6088635/rs2378292/rs4911452/rs8116657/rs6060112/rs2064454/rs2273683/rs8117380/rs2207147/rs6060107/rs6058135/rs7263157/rs2064453/rs6120758/rs725521/rs7266550/rs2076667/rs3818273/rs6119545/…	0.085;0.036;0.032;0.030;0.030;0.029;0.029;0.029;0.029;0.028;0.025;0.025;0.025;0.025;0.024;0.023;0.023;0.022;0.022;0.022;0.020;0.020;0.020;0.018;0.016;0.015;0.014;0.014;0.013;0.013;0.012;0.012;0.011;0.010;0.009;0.008;0.008;0.008;0.008;0.008;0.008;0.008;0.008;0.008;0.007;0.007;0.007;0.007;0.007;0.007;0.007;0.006;0.006;0.006;0.006
15526_ENSG00000100983	deCODE	10	1	rs2024632/rs6087654/rs6087642/rs6120757/rs8117491/rs6087649/rs4911449/rs3746450/rs6088653/rs734111/rs56103637/rs6088646/rs6088642/rs6120754/rs6088636/rs1801310/rs4911450/rs1013677/rs6087652/rs6088647/rs6058137/rs6088635/rs2378292/rs4911452/rs8116657/rs6060112/rs2064454/rs2273683/rs8117380/rs2207147/rs6060107/rs6058135/rs7263157/rs2064453/rs6120758/rs725521/rs7266550/rs2076667/rs3818273/rs6119545/…	0.085;0.036;0.032;0.030;0.030;0.029;0.029;0.029;0.029;0.028;0.025;0.025;0.025;0.025;0.024;0.023;0.023;0.022;0.022;0.022;0.020;0.020;0.020;0.018;0.016;0.015;0.014;0.014;0.013;0.013;0.012;0.012;0.011;0.010;0.009;0.008;0.008;0.008;0.008;0.008;0.008;0.008;0.008;0.008;0.007;0.007;0.007;0.007;0.007;0.007;0.007;0.006;0.006;0.006;0.006
15527_ENSG00000091140	deCODE	1	0.9517	rs756383/rs6466203/rs6944829/rs756382/rs4727692/rs6943999/rs7779923/rs3801934/rs2237682/rs17412104/rs6466207/rs34822274/rs3801935/rs66999558/rs13226236/rs7804287/rs35765154/rs6466206	0.098;0.092;0.087;0.078;0.066;0.060;0.058;0.052;0.050;0.050;0.050;0.049;0.047;0.040;0.036;0.020;0.015;0.013
15527_ENSG00000091140	deCODE	10	1	rs756383	1
15527_ENSG00000091140	deCODE	10	0.0002	rs756382	1
15527_ENSG00000091140	deCODE	10	0.0002	rs35765154	1
15527_ENSG00000091140	deCODE	10	0.0002	rs6466206	0.999
15542_ENSG00000237289	deCODE	1	0.0527	rs690604	1
15542_ENSG00000237289	deCODE	10	0.0527	rs690604	1
15579_ENSG00000164303	deCODE	1	0.0091	rs1882327/rs4862343/rs1882328	0.648;0.179;0.173
15579_ENSG00000164303	deCODE	10	0.0013	rs1882327/rs4862343/rs1882328	0.647;0.179;0.174
15579_ENSG00000164303	deCODE	10	0.0005	rs35785684/rs1882326/rs4862341/rs4862342/rs34398078	0.316;0.257;0.146;0.146;0.120
15579_ENSG00000164303	deCODE	10	0.0057	rs6815289	1
15579_ENSG00000164303	deCODE	10	0.0112	rs1877034	1
15579_ENSG00000164303	deCODE	10	0.0005	rs111066890	1
15579_ENSG00000164303	deCODE	10	0.0002	rs6832389	1
15579_ENSG00000164303	deCODE	10	0.0002	rs12644741/rs12650706/rs12650751	0.840;0.080;0.080
15579_ENSG00000164303	deCODE	10	0.0006	rs6552764	0.998
15579_ENSG00000164303	deCODE	10	0.0003	rs4861613	0.997
15585_ENSG00000140092	deCODE	1	0.0351	rs2430349/rs10484030/rs2430344/rs2267992/rs2430343/rs2284338/rs2430350	0.288;0.164;0.149;0.129;0.129;0.066;0.063
15585_ENSG00000140092	deCODE	10	0.0351	rs2430349/rs10484030/rs2430344/rs2267992/rs2430343/rs2284338/rs2430350	0.288;0.164;0.149;0.129;0.129;0.066;0.063
15589_ENSG00000145321	deCODE	1	1	rs7697091	1
15589_ENSG00000145321	deCODE	10	1	rs7697091	1
15603_ENSG00000164171	deCODE	1	0.0436	rs181769/rs246412/rs152091/rs152092/rs246411/rs246414/rs246413/rs246516/rs246409/rs246407/rs246514/rs165982/rs246518/rs246521/rs246519/rs246517/rs246520/rs246408/rs13186378/rs246523/rs246410/rs246515/rs246524/rs146503609/rs75961885/rs9791116/rs34598281/rs11739193/rs11743233/rs11742558/rs9686952/rs11742531/rs11740823/rs165981/rs7035/rs6882655	0.064;0.063;0.062;0.062;0.060;0.059;0.059;0.027;0.020;0.020;0.020;0.020;0.020;0.020;0.020;0.020;0.020;0.020;0.020;0.020;0.020;0.020;0.019;0.016;0.016;0.016;0.016;0.016;0.016;0.016;0.016;0.016;0.016;0.016;0.014;0.014
15603_ENSG00000164171	deCODE	10	0.0436	rs181769/rs246412/rs152091/rs152092/rs246411/rs246414/rs246413/rs246516/rs246409/rs246407/rs246514/rs165982/rs246518/rs246521/rs246519/rs246517/rs246520/rs246408/rs13186378/rs246523/rs246410/rs246515/rs246524/rs146503609/rs75961885/rs9791116/rs34598281/rs11739193/rs11743233/rs11742558/rs9686952/rs11742531/rs11740823/rs165981/rs7035/rs6882655	0.064;0.063;0.062;0.062;0.060;0.059;0.059;0.027;0.020;0.020;0.020;0.020;0.020;0.020;0.020;0.020;0.020;0.020;0.020;0.020;0.020;0.020;0.019;0.016;0.016;0.016;0.016;0.016;0.016;0.016;0.016;0.016;0.016;0.016;0.014;0.014
15610_ENSG00000002549	deCODE	1	0.0009	rs11932176	1
15610_ENSG00000002549	deCODE	10	0.0009	rs11932176	1
15626_ENSG00000142798	deCODE	1	0.0015	rs35570238/rs2228349/rs2229486/rs7536441/rs7528408/rs71636991/rs7515259/rs35444472/rs2229491	0.145;0.140;0.130;0.096;0.096;0.092;0.092;0.092;0.089
15626_ENSG00000142798	deCODE	10	0.0015	rs35570238/rs2228349/rs2229486/rs7536441/rs7528408/rs71636991/rs7515259/rs35444472/rs2229491	0.145;0.140;0.130;0.096;0.096;0.092;0.092;0.092;0.089
15636_ENSG00000108018	deCODE	1	0.0006	rs2210969/rs71475451/rs7906175/rs4244266/rs10509829/rs5014925/rs945806/rs1572540/rs11599796/rs61869380/rs12782984/rs11591694/rs12778986/rs61869378/rs1892141/rs12763603/rs1337435/rs12784672/rs34334874/rs12785120/rs11597089/rs34001110/rs34307319/rs17287325/rs17287339/rs1338957/rs34070154/rs35546697/rs34786216/rs35656022/rs1890499/rs7474543/rs71475452/rs61867483/rs1338950/rs35698273/rs34630315/rs445…	0.224;0.089;0.054;0.052;0.052;0.052;0.052;0.052;0.036;0.035;0.035;0.035;0.031;0.008;0.007;0.006;0.006;0.006;0.005;0.004;0.004;0.004;0.004;0.004;0.004;0.004;0.004;0.004;0.004;0.004;0.004;0.004;0.004;0.004;0.004;0.004;0.004;0.004;0.004;0.004;0.004;0.004;0.004;0.003;0.003;0.003;0.003;0.003;0.003;0.003
15636_ENSG00000108018	deCODE	10	0.0006	rs2210969/rs71475451/rs7906175/rs4244266/rs10509829/rs5014925/rs945806/rs1572540/rs11599796/rs61869380/rs12782984/rs11591694/rs12778986/rs61869378/rs1892141/rs12763603/rs1337435/rs12784672/rs34334874/rs12785120/rs11597089/rs34001110/rs34307319/rs17287325/rs17287339/rs1338957/rs34070154/rs35546697/rs34786216/rs35656022/rs1890499/rs7474543/rs71475452/rs61867483/rs1338950/rs35698273/rs34630315/rs445…	0.224;0.089;0.054;0.052;0.052;0.052;0.052;0.052;0.036;0.035;0.035;0.035;0.031;0.008;0.007;0.006;0.006;0.006;0.005;0.004;0.004;0.004;0.004;0.004;0.004;0.004;0.004;0.004;0.004;0.004;0.004;0.004;0.004;0.004;0.004;0.004;0.004;0.004;0.004;0.004;0.004;0.004;0.004;0.003;0.003;0.003;0.003;0.003;0.003;0.003
16015_ENSG00000167701	deCODE	1	0.9999	rs13254911/rs4251691/rs12682297/rs10435711/rs7387910/rs7014426/rs2279243	0.506;0.216;0.098;0.044;0.041;0.028;0.023
16015_ENSG00000167701	deCODE	10	1	rs10435711	1
16015_ENSG00000167701	deCODE	10	0.0003	rs4925826	1
16060_ENSG00000087303	deCODE	1	1	rs2516600	1
16060_ENSG00000087303	deCODE	10	1	rs2516600	1
16583_ENSG00000164978	deCODE	1	1	rs10971957	1
16583_ENSG00000164978	deCODE	10	1	rs10971957	1
16596_ENSG00000108010	deCODE	1	1	rs11017118/rs12261685/rs75454187/rs12259027/rs12268200/rs10829699/rs11017121/rs10491079/rs11017119/rs12245378/rs12243913/rs11017112/rs7922968/rs80194334/rs7078860/rs17297991/rs61874403/rs7918967/rs17232178/rs12268797/rs11017107/rs1571457/rs11017111/rs7082126/rs10829692/rs45503693/rs7914897/rs10829693/rs10764930/rs11017108/rs12245589/rs10829696/rs10829695/rs11017109/rs28597754/rs12266864/rs1226686…	0.040;0.039;0.033;0.026;0.026;0.026;0.026;0.026;0.026;0.025;0.025;0.025;0.025;0.025;0.025;0.025;0.025;0.025;0.025;0.025;0.025;0.025;0.025;0.024;0.024;0.024;0.024;0.024;0.024;0.024;0.024;0.024;0.024;0.024;0.024;0.020;0.019;0.018
16596_ENSG00000108010	deCODE	10	1	rs11017118/rs12261685/rs75454187/rs12259027/rs12268200/rs10829699/rs11017121/rs10491079/rs11017119/rs12245378/rs12243913/rs11017112/rs7922968/rs80194334/rs7078860/rs17297991/rs61874403/rs7918967/rs17232178/rs12268797/rs11017107/rs1571457/rs11017111/rs7082126/rs10829692/rs45503693/rs7914897/rs10829693/rs10764930/rs11017108/rs12245589/rs10829696/rs10829695/rs11017109/rs28597754/rs12266864/rs1226686…	0.040;0.039;0.033;0.026;0.026;0.026;0.026;0.026;0.026;0.025;0.025;0.025;0.025;0.025;0.025;0.025;0.025;0.025;0.025;0.025;0.025;0.025;0.025;0.024;0.024;0.024;0.024;0.024;0.024;0.024;0.024;0.024;0.024;0.024;0.024;0.020;0.019;0.018
16607_ENSG00000148180	deCODE	1	1	rs306760/rs10818527/rs306761/rs10818526	0.314;0.289;0.284;0.087
16607_ENSG00000148180	deCODE	10	1	rs306760/rs10818527/rs306761/rs10818526	0.314;0.289;0.284;0.087
16621_ENSG00000163382	deCODE	1	1	rs4661188/rs879461/rs3795732/rs61104051/rs55773529	0.206;0.200;0.198;0.198;0.188
16621_ENSG00000163382	deCODE	10	1	rs4661188	1
16621_ENSG00000163382	deCODE	10	0.0002	rs35091159	1
16621_ENSG00000163382	deCODE	10	0.0001	rs4661052	1
16621_ENSG00000163382	deCODE	10	0.0001	rs11264504	1
16758_ENSG00000143321	deCODE	1	1	rs61813557/rs12145743/rs3806417/rs12161427/rs11264535/rs4399146/rs11264533/rs12039810/rs9427242	0.162;0.148;0.138;0.133;0.110;0.087;0.076;0.054;0.047
16758_ENSG00000143321	deCODE	10	1	rs61813557/rs12145743/rs3806417/rs12161427/rs11264535/rs4399146/rs11264533/rs12039810/rs9427242	0.162;0.148;0.138;0.133;0.110;0.087;0.076;0.054;0.047
16781_ENSG00000167280	deCODE	1	0.0062	rs56107536	1
16781_ENSG00000167280	deCODE	10	0.0062	rs56107536	1
16803_ENSG00000172137	deCODE	1	0.7118	rs7204240/rs2356033/rs9935325/rs74318369/rs1512597/rs7405391/rs2883833/rs4603564/rs4788512/rs6416727/rs8044062/rs4325560	0.478;0.097;0.066;0.064;0.064;0.045;0.038;0.038;0.029;0.017;0.012;0.011
16803_ENSG00000172137	deCODE	10	0.0004	rs8044062	1
16825_ENSG00000066427	deCODE	1	1	rs7148258/rs10143310/rs12436814/rs10143213/rs34158455/rs10467859/rs10150068/rs56120704/rs7150414/rs10467858/rs7153615/rs7153603/rs3092822/rs7149105/rs7149601/rs12586471/rs761551/rs761553/rs10143456/rs10146249/rs10142041/rs10145053/rs10145950/rs10146087/rs7153696/rs7153193/rs12586535/rs7150654/rs7158733/rs17127928/rs8004149/rs2003722/rs1048755/rs11850101/rs10132620/rs7146985/rs7153374/rs10141916/r…	0.046;0.030;0.018;0.018;0.016;0.016;0.015;0.013;0.013;0.013;0.013;0.013;0.013;0.013;0.013;0.013;0.013;0.013;0.013;0.013;0.013;0.013;0.013;0.013;0.013;0.013;0.013;0.013;0.013;0.013;0.013;0.013;0.013;0.013;0.013;0.012;0.012;0.012;0.012;0.012;0.011;0.011;0.011;0.010;0.010;0.009;0.009;0.008;0.008;0.008;0.008;0.008;0.008;0.008;0.008;0.008;0.007;0.007;0.007;0.007;0.007;0.007;0.007;0.007;0.007;0.007;0.0…
16825_ENSG00000066427	deCODE	10	1	rs7148258/rs10143310/rs12436814/rs10143213/rs34158455/rs10467859/rs10150068/rs56120704/rs7150414/rs10467858/rs7153615/rs7153603/rs3092822/rs7149105/rs7149601/rs12586471/rs761551/rs761553/rs10143456/rs10146249/rs10142041/rs10145053/rs10145950/rs10146087/rs7153696/rs7153193/rs12586535/rs7150654/rs7158733/rs17127928/rs8004149/rs2003722/rs1048755/rs11850101/rs10132620/rs7146985/rs7153374/rs10141916/r…	0.046;0.030;0.018;0.018;0.016;0.016;0.015;0.013;0.013;0.013;0.013;0.013;0.013;0.013;0.013;0.013;0.013;0.013;0.013;0.013;0.013;0.013;0.013;0.013;0.013;0.013;0.013;0.013;0.013;0.013;0.013;0.013;0.013;0.013;0.013;0.012;0.012;0.012;0.012;0.012;0.011;0.011;0.011;0.010;0.010;0.009;0.009;0.008;0.008;0.008;0.008;0.008;0.008;0.008;0.008;0.008;0.007;0.007;0.007;0.007;0.007;0.007;0.007;0.007;0.007;0.007;0.0…
16853_ENSG00000106733	deCODE	1	1	rs11144225	1
16853_ENSG00000106733	deCODE	10	1	rs11144225	1
16856_ENSG00000166974	deCODE	1	0.004	rs3786314/rs1443641	0.501;0.454
16856_ENSG00000166974	deCODE	10	0.004	rs3786314/rs1443641	0.501;0.454
16872_ENSG00000100577	deCODE	1	1	rs7975	1
16872_ENSG00000100577	deCODE	10	1	rs7975	1
16908_ENSG00000126861	deCODE	1	1	rs11080149/rs72815624/rs72813607/rs17886160/rs72815614/rs72813627/rs17881943	0.274;0.257;0.225;0.102;0.060;0.026;0.024
16908_ENSG00000126861	deCODE	10	1	rs11080149/rs72815624/rs72813607/rs17886160/rs72815614/rs72813627/rs17881943	0.274;0.257;0.225;0.102;0.060;0.026;0.024
16913_ENSG00000026297	deCODE	1	0.0007	rs11159	1
16913_ENSG00000026297	deCODE	10	0.0007	rs11159	1
16914_ENSG00000170458	deCODE	1	0.0012	rs5744454/rs3138074/rs3138076	0.335;0.335;0.309
16914_ENSG00000170458	deCODE	10	0.0012	rs5744454/rs3138074/rs3138076	0.335;0.335;0.309
16915_ENSG00000196189	deCODE	1	1	rs7695	0.958
16915_ENSG00000196189	deCODE	10	1	rs7695	0.958
16918_ENSG00000164342	deCODE	1	0.007	rs35103715	1
16918_ENSG00000164342	deCODE	10	0.007	rs35103715	1
16919_ENSG00000155368	deCODE	1	1	rs61663600/rs59706830/rs72833216/rs78672582/rs11885135/rs78115599/rs11680074/rs72833218/rs6733335/rs74596211/rs72833211/rs72833209/rs11896956	0.090;0.084;0.078;0.078;0.078;0.074;0.073;0.073;0.073;0.073;0.065;0.065;0.051
16919_ENSG00000155368	deCODE	10	1	rs61663600/rs59706830/rs72833216/rs78672582/rs11885135/rs78115599/rs11680074/rs72833218/rs6733335/rs74596211/rs72833211/rs72833209/rs11896956	0.090;0.084;0.078;0.078;0.078;0.074;0.073;0.073;0.073;0.073;0.065;0.065;0.051
17148_ENSG00000090013	deCODE	1	0.0039	rs113819196/rs111814391/rs61621604/rs3745206/rs28621979/rs78543367	0.353;0.187;0.139;0.134;0.131;0.034
17148_ENSG00000090013	deCODE	10	0.0004	rs752212	1
17148_ENSG00000090013	deCODE	10	1	rs268695	1
17148_ENSG00000090013	deCODE	10	1	rs268685	1
17148_ENSG00000090013	deCODE	10	0.0004	rs268664	1
17148_ENSG00000090013	deCODE	10	0.0044	rs185593/rs10421779	0.917;0.083
17148_ENSG00000090013	deCODE	10	0.0004	rs7259883	1
17148_ENSG00000090013	deCODE	10	0.0004	rs268687	1
17148_ENSG00000090013	deCODE	10	0.0004	rs268673	1
17151_ENSG00000126456	deCODE	1	0.9999	rs10415576/rs7251	0.544;0.424
17151_ENSG00000126456	deCODE	10	0.9999	rs10415576/rs7251	0.544;0.424
17164_ENSG00000196975	deCODE	1	0.9438	rs2228203	1
17164_ENSG00000196975	deCODE	10	0.9438	rs2228203	1
17325_ENSG00000143774	deCODE	1	1	rs4653914	1
17325_ENSG00000143774	deCODE	10	1	rs4653914	1
17327_ENSG00000137161	deCODE	1	0.0257	rs9471969	1
17327_ENSG00000137161	deCODE	10	0.0257	rs9471969	1
17329_ENSG00000164039	deCODE	1	1	rs17215785/rs17522932/rs12506198/rs61355145/rs72665052/rs12505118/rs35714833/rs78336913/rs141660593/rs11724309/rs56256243/rs72665056/rs12505908/rs1381657/rs66869812/rs58648171/rs11730765/rs12506065	0.327;0.259;0.089;0.068;0.040;0.029;0.020;0.016;0.016;0.013;0.013;0.013;0.013;0.010;0.006;0.006;0.006;0.005
17329_ENSG00000164039	deCODE	10	1	rs17215785/rs17522932/rs12506198/rs61355145/rs72665052/rs12505118/rs35714833/rs78336913/rs141660593/rs11724309/rs56256243/rs72665056/rs12505908/rs1381657/rs66869812/rs58648171/rs11730765/rs12506065	0.327;0.259;0.089;0.068;0.040;0.029;0.020;0.016;0.016;0.013;0.013;0.013;0.013;0.010;0.006;0.006;0.006;0.005
17333_ENSG00000117054	deCODE	1	1	rs4646961/rs4949674/rs12126607/rs11161511/rs12091720/rs11161468/rs61797339/rs10873685/rs2185152	0.341;0.181;0.181;0.181;0.021;0.021;0.013;0.010;0.010
17333_ENSG00000117054	deCODE	10	1	rs4646961/rs4949674/rs12126607/rs11161511/rs12091720/rs11161468/rs61797339/rs10873685/rs2185152	0.341;0.181;0.181;0.181;0.021;0.021;0.013;0.010;0.010
17341_ENSG00000120437	deCODE	1	1	rs25683/rs1133785/rs12662666/rs11751480/rs13194896/rs35089102/rs2295899/rs35807654/rs35625689/rs55975365	0.222;0.222;0.222;0.064;0.046;0.043;0.043;0.043;0.038;0.022
17341_ENSG00000120437	deCODE	10	1	rs25683/rs1133785/rs12662666/rs11751480/rs13194896/rs35089102/rs2295899/rs35807654/rs35625689/rs55975365	0.222;0.222;0.222;0.064;0.046;0.043;0.043;0.043;0.038;0.022
17343_ENSG00000101298	deCODE	1	0.9996	rs6078473/rs11905792	0.869;0.131
17343_ENSG00000101298	deCODE	10	1	rs6078473/rs11905792	0.865;0.135
17343_ENSG00000101298	deCODE	10	0.0003	rs6078505	1
17343_ENSG00000101298	deCODE	10	0.0002	rs7354385	1
17343_ENSG00000101298	deCODE	10	0.0003	rs6033370	1
17345_ENSG00000180011	deCODE	1	1	rs1132845/rs7230037/rs1129562/rs4891245	0.513;0.285;0.114;0.044
17345_ENSG00000180011	deCODE	10	1	rs1132845/rs7230037/rs1129562/rs4891245	0.513;0.285;0.114;0.044
17370_ENSG00000144827	deCODE	1	0.0033	rs17429033	1
17370_ENSG00000144827	deCODE	10	0.0033	rs17429033	1
17377_ENSG00000196139	deCODE	1	0.0006	rs7921327/rs10795250/rs10752003/rs7917796/rs4881402/rs6601906/rs1937924/rs1937913	0.140;0.127;0.127;0.127;0.120;0.112;0.112;0.109
17377_ENSG00000196139	deCODE	10	0.0006	rs7921327/rs10795250/rs10752003/rs7917796/rs4881402/rs6601906/rs1937924/rs1937913	0.140;0.127;0.127;0.127;0.120;0.112;0.112;0.109
17383_ENSG00000172345	deCODE	1	1	rs67571153/rs68081678/rs4616256/rs67882884/rs11634869/rs11630050/rs67853122/rs67106133/rs58076056	0.252;0.220;0.125;0.119;0.094;0.075;0.035;0.023;0.022
17383_ENSG00000172345	deCODE	10	1	rs67571153/rs68081678/rs4616256/rs67882884/rs11634869/rs11630050/rs67853122/rs67106133/rs58076056	0.252;0.220;0.125;0.119;0.094;0.075;0.035;0.023;0.022
17384_ENSG00000152556	deCODE	1	1	rs10875747/rs10875748/rs2286021/rs10875750/rs2228500/rs11168427/rs8804/rs61918826/rs7485355/rs11168422	0.101;0.101;0.101;0.100;0.100;0.100;0.100;0.100;0.094;0.093
17384_ENSG00000152556	deCODE	10	1	rs10875747/rs10875748/rs2286021/rs10875750/rs2228500/rs11168427/rs8804/rs61918826/rs7485355/rs11168422	0.101;0.101;0.101;0.100;0.100;0.100;0.100;0.100;0.094;0.093
17403_ENSG00000196177	deCODE	1	1	rs1131430/rs11599564/rs11597229/rs74808971/rs79573759/rs116458685/rs74550285/rs78593532	0.126;0.125;0.124;0.124;0.124;0.123;0.123;0.123
17403_ENSG00000196177	deCODE	10	1	rs1131430/rs11599564/rs11597229/rs74808971/rs79573759/rs116458685/rs74550285/rs78593532	0.126;0.125;0.124;0.124;0.124;0.123;0.123;0.123
17408_ENSG00000100417	deCODE	1	0.9993	rs5758431/rs80477/rs739134/rs5758406/rs2157287/rs5758427/rs7285944/rs8139993/rs132803/rs5758430/rs132804/rs1807497/rs5996039/rs2092274/rs1988153/rs28750375/rs57102627/rs4481089/rs5758407/rs4822052/rs9611613/rs12484254/rs12483860/rs9611615/rs9611618/rs5758437/rs4822043/rs5996038/rs2064164/rs5758426/rs5751129/rs5996037/rs132774/rs132790/rs10775759/rs6519270/rs7290990/rs7290991/rs5751159/rs4822040/r…	0.040;0.039;0.038;0.038;0.038;0.038;0.035;0.032;0.029;0.029;0.027;0.027;0.027;0.027;0.027;0.026;0.026;0.026;0.026;0.023;0.021;0.021;0.021;0.021;0.018;0.017;0.016;0.014;0.014;0.012;0.012;0.011;0.011;0.009;0.009;0.008;0.008;0.008;0.007;0.007;0.006;0.006;0.006;0.006;0.005;0.005;0.005;0.005;0.005;0.004;0.003;0.003;0.003;0.003;0.003
17408_ENSG00000100417	deCODE	10	1	rs5996039/rs4481089/rs28750375	0.550;0.333;0.055
17408_ENSG00000100417	deCODE	10	0.0004	rs9611618	1
17408_ENSG00000100417	deCODE	10	0.0004	rs5758426	0.96
17408_ENSG00000100417	deCODE	10	0.0004	rs4822043	1
17408_ENSG00000100417	deCODE	10	0.0004	rs2064164	1
17435_ENSG00000140374	deCODE	1	0.003	rs12592501/rs2959850/rs959991/rs12908334/rs2139190/rs12439484/rs17361504/rs12911035/rs12442266/rs869452/rs34213321/rs12438741/rs35707798	0.460;0.109;0.065;0.054;0.054;0.046;0.046;0.034;0.029;0.021;0.017;0.011;0.008
17435_ENSG00000140374	deCODE	10	0.003	rs12592501/rs2959850/rs959991/rs12908334/rs2139190/rs12439484/rs17361504/rs12911035/rs12442266/rs869452/rs34213321/rs12438741/rs35707798	0.460;0.109;0.065;0.054;0.054;0.046;0.046;0.034;0.029;0.021;0.017;0.011;0.008
17460_ENSG00000157601	deCODE	1	0.9448	rs464138/rs464783	0.730;0.224
17460_ENSG00000157601	deCODE	10	0.9448	rs464138/rs464783	0.730;0.224
17466_ENSG00000167107	deCODE	1	0.005	rs2277630/rs3744522/rs17641254/rs8082089/rs898455/rs736911/rs3826439/rs3809765/rs4794150/rs8080319	0.293;0.153;0.133;0.121;0.052;0.051;0.044;0.044;0.044;0.032
17466_ENSG00000167107	deCODE	10	0.0397	rs2277630/rs3744522/rs17641254/rs8082089/rs736911/rs898455/rs3826439/rs3809765/rs4794150/rs898454	0.318;0.156;0.137;0.119;0.049;0.047;0.040;0.039;0.038;0.028
17466_ENSG00000167107	deCODE	10	0.0004	rs117262720	1
17466_ENSG00000167107	deCODE	10	0.0003	rs55772291	1
17466_ENSG00000167107	deCODE	10	0.9862	rs143420844	1
17466_ENSG00000167107	deCODE	10	0.0012	rs12150452	1
17466_ENSG00000167107	deCODE	10	0.0011	rs138722822	0.995
17474_ENSG00000127337	deCODE	1	0.9998	rs7133487/rs4761239/rs2870902/rs10878974/rs11177631/rs4622313/rs4761157/rs7980883/rs56054057/rs4761237/rs11177619/rs10878975/rs11177630/rs2291005/rs7304714/rs11561378/rs7303212/rs28778648/rs1478464/rs11177628/rs6581889/rs7136238/rs12811632/rs11177615/rs7968629	0.057;0.057;0.055;0.053;0.048;0.048;0.046;0.044;0.044;0.044;0.042;0.042;0.040;0.040;0.039;0.038;0.038;0.035;0.033;0.029;0.021;0.019;0.017;0.011;0.010
17474_ENSG00000127337	deCODE	10	0.0004	rs10878975	1
17490_ENSG00000142669	deCODE	1	0.0027	rs6598954/rs12563057/rs4659422/rs4659417/rs4659419/rs6686311/rs4659370/rs10902736/rs12753928/rs6676527/rs4477262/rs4512634/rs4060115/rs3732416/rs10794527/rs4332350/rs6598953/rs10794526/rs6598952/rs4659424/rs4659423/rs6657644/rs4659421/rs7513861/rs6598950/rs6689224/rs7513945/rs1591467/rs3820519/rs7552105/rs6695643/rs3821368/rs11247903/rs4290051/rs4329500/rs6598947/rs2050475/rs7523752/rs4659425/rs6…	0.077;0.053;0.043;0.040;0.040;0.040;0.039;0.034;0.032;0.032;0.030;0.030;0.027;0.024;0.024;0.020;0.013;0.012;0.012;0.012;0.012;0.011;0.011;0.011;0.011;0.011;0.011;0.011;0.011;0.011;0.011;0.010;0.010;0.009;0.009;0.009;0.009;0.009;0.009;0.009;0.009;0.009;0.009;0.009;0.008;0.008;0.008;0.008;0.008;0.008;0.008;0.008;0.008;0.008
17490_ENSG00000142669	deCODE	10	0.0027	rs6598954/rs12563057/rs4659422/rs4659417/rs4659419/rs6686311/rs4659370/rs10902736/rs12753928/rs6676527/rs4477262/rs4512634/rs4060115/rs3732416/rs10794527/rs4332350/rs6598953/rs10794526/rs6598952/rs4659424/rs4659423/rs6657644/rs4659421/rs7513861/rs6598950/rs6689224/rs7513945/rs1591467/rs3820519/rs7552105/rs6695643/rs3821368/rs11247903/rs4290051/rs4329500/rs6598947/rs2050475/rs7523752/rs4659425/rs6…	0.077;0.053;0.043;0.040;0.040;0.040;0.039;0.034;0.032;0.032;0.030;0.030;0.027;0.024;0.024;0.020;0.013;0.012;0.012;0.012;0.012;0.011;0.011;0.011;0.011;0.011;0.011;0.011;0.011;0.011;0.011;0.010;0.010;0.009;0.009;0.009;0.009;0.009;0.009;0.009;0.009;0.009;0.009;0.009;0.008;0.008;0.008;0.008;0.008;0.008;0.008;0.008;0.008;0.008
17513_ENSG00000122359	deCODE	1	1	rs3851054	0.998
17513_ENSG00000122359	deCODE	10	1	rs3851054	0.998
17515_ENSG00000155304	deCODE	1	0.0091	rs2822638/rs9305301/rs2822636/rs7282521/rs7276170/rs12479/rs13048477/rs2822644	0.672;0.113;0.034;0.032;0.029;0.028;0.025;0.024
17515_ENSG00000155304	deCODE	10	0.0091	rs2822638/rs9305301/rs2822636/rs7282521/rs7276170/rs12479/rs13048477/rs2822644	0.672;0.113;0.034;0.032;0.029;0.028;0.025;0.024
17675_ENSG00000112304	deCODE	1	0.0007	rs12193165/rs12214801/rs3212232/rs3777663	0.897;0.028;0.014;0.014
17675_ENSG00000112304	deCODE	10	1	rs3181228	1
17682_ENSG00000117335	deCODE	1	0.0032	rs2488253/rs10746399/rs2796264/rs2724359/rs2724382/rs2724387/rs2488252/rs2724383/rs2724388/rs2724389/rs2488254/rs2796271/rs2488256/rs2796274/rs2724361/rs2724381/rs2724380/rs2724370/rs2488255/rs2796266/rs2761433/rs2796263/rs1830764/rs1970530/rs2724391/rs2488257/rs3109808/rs2796268	0.047;0.047;0.041;0.037;0.037;0.037;0.037;0.037;0.037;0.037;0.037;0.037;0.037;0.037;0.037;0.037;0.037;0.037;0.033;0.030;0.030;0.030;0.030;0.030;0.025;0.022;0.020;0.016
17682_ENSG00000117335	deCODE	10	0.0032	rs2488253/rs10746399/rs2796264/rs2724359/rs2724382/rs2724387/rs2488252/rs2724383/rs2724388/rs2724389/rs2488254/rs2796271/rs2488256/rs2796274/rs2724361/rs2724381/rs2724380/rs2724370/rs2488255/rs2796266/rs2761433/rs2796263/rs1830764/rs1970530/rs2724391/rs2488257/rs3109808/rs2796268	0.047;0.047;0.041;0.037;0.037;0.037;0.037;0.037;0.037;0.037;0.037;0.037;0.037;0.037;0.037;0.037;0.037;0.037;0.033;0.030;0.030;0.030;0.030;0.030;0.025;0.022;0.020;0.016
17691_ENSG00000166340	deCODE	1	1	rs3758978	0.98
17691_ENSG00000166340	deCODE	10	1	rs3758978	0.98
17692_ENSG00000111801	deCODE	1	1	rs12176317/rs12174602/rs9379864/rs9379863/rs12174623/rs12173854/rs9393703/rs71557332/rs9393707/rs9393708/rs9358932/rs9379854/rs9393705/rs9393706/rs35304979/rs9358934/rs34622023/rs34550936/rs28362606/rs9379855/rs9357006/rs9393712/rs9358936/rs34878490/rs35307327/rs34436535/rs9358935/rs9379859/rs71557335/rs9393710/rs9379858/rs9379857/rs9348709/rs9379853/rs9379852/rs9358930/rs12174639	0.098;0.098;0.098;0.098;0.031;0.017;0.017;0.017;0.017;0.017;0.017;0.017;0.017;0.017;0.017;0.017;0.017;0.017;0.017;0.017;0.017;0.017;0.017;0.017;0.017;0.017;0.017;0.017;0.017;0.017;0.017;0.017;0.017;0.017;0.017;0.017;0.013
17692_ENSG00000111801	deCODE	10	1	rs12176317/rs12174602/rs9379864/rs9379863/rs12174623/rs12173854/rs9393703/rs71557332/rs9393707/rs9393708/rs9358932/rs9379854/rs9393705/rs9393706/rs35304979/rs9358934/rs34622023/rs34550936/rs28362606/rs9379855/rs9357006/rs9393712/rs9358936/rs34878490/rs35307327/rs34436535/rs9358935/rs9379859/rs71557335/rs9393710/rs9379858/rs9379857/rs9348709/rs9379853/rs9379852/rs9358930/rs12174639	0.098;0.098;0.098;0.098;0.031;0.017;0.017;0.017;0.017;0.017;0.017;0.017;0.017;0.017;0.017;0.017;0.017;0.017;0.017;0.017;0.017;0.017;0.017;0.017;0.017;0.017;0.017;0.017;0.017;0.017;0.017;0.017;0.017;0.017;0.017;0.017;0.013
17694_ENSG00000100911	deCODE	1	0.9972	rs4575	0.951
17694_ENSG00000100911	deCODE	10	0.9972	rs4575	0.951
17698_ENSG00000132471	deCODE	1	1	rs55868394	1
17698_ENSG00000132471	deCODE	10	1	rs55868394	1
17712_ENSG00000067064	deCODE	10	0.0006	rs11594921	1
17712_ENSG00000067064	deCODE	10	0.0005	rs7085063	1
17724_ENSG00000186153	deCODE	1	1	rs11545029	1
17724_ENSG00000186153	deCODE	10	1	rs11545029	1
17737_ENSG00000128928	deCODE	1	1	rs7165012	1
17737_ENSG00000128928	deCODE	10	1	rs7165012	1
17739_ENSG00000138796	deCODE	1	0.8897	rs6533339/rs6533337/rs6533334/rs6533335/rs4956146/rs6837149/rs4956149/rs6816061/rs3796991/rs10856984/rs3796990/rs10008953/rs4446408/rs6533338/rs17038304/rs56240690/rs17038296/rs4521419/rs6846789/rs7674097/rs17038307/rs7673916/rs4245923/rs6819213/rs6533333/rs6533330/rs7375325/rs6533332/rs6810610/rs13107797/rs4618389/rs3775973/rs10084773/rs13136813/rs4956144/rs4956145/rs4446407/rs4956033/rs6533340/…	0.021;0.018;0.018;0.018;0.018;0.018;0.018;0.018;0.018;0.018;0.018;0.018;0.018;0.018;0.018;0.018;0.018;0.018;0.018;0.018;0.018;0.018;0.018;0.018;0.018;0.018;0.018;0.018;0.017;0.017;0.017;0.017;0.017;0.017;0.017;0.017;0.017;0.016;0.016;0.016;0.016;0.016;0.016;0.016;0.016;0.016;0.016;0.015;0.015;0.015;0.015;0.014;0.014;0.014;0.010;0.010;0.010;0.010
17739_ENSG00000138796	deCODE	10	0.8897	rs6533339/rs6533337/rs6533334/rs6533335/rs4956146/rs6837149/rs4956149/rs6816061/rs3796991/rs10856984/rs3796990/rs10008953/rs4446408/rs6533338/rs17038304/rs56240690/rs17038296/rs4521419/rs6846789/rs7674097/rs17038307/rs7673916/rs4245923/rs6819213/rs6533333/rs6533330/rs7375325/rs6533332/rs6810610/rs13107797/rs4618389/rs3775973/rs10084773/rs13136813/rs4956144/rs4956145/rs4446407/rs4956033/rs6533340/…	0.021;0.018;0.018;0.018;0.018;0.018;0.018;0.018;0.018;0.018;0.018;0.018;0.018;0.018;0.018;0.018;0.018;0.018;0.018;0.018;0.018;0.018;0.018;0.018;0.018;0.018;0.018;0.018;0.017;0.017;0.017;0.017;0.017;0.017;0.017;0.017;0.017;0.016;0.016;0.016;0.016;0.016;0.016;0.016;0.016;0.016;0.016;0.015;0.015;0.015;0.015;0.014;0.014;0.014;0.010;0.010;0.010;0.010
17748_ENSG00000115129	deCODE	1	1	rs1134516/rs73920010/rs10191964	0.374;0.374;0.252
17748_ENSG00000115129	deCODE	10	1	rs1134516/rs73920010/rs10191964	0.374;0.374;0.252
17755_ENSG00000109814	deCODE	1	0.9995	rs10008031/rs10009818/rs1138891/rs4453941/rs2381387	0.271;0.250;0.235;0.127;0.117
17755_ENSG00000109814	deCODE	10	1	rs10856844	1
17755_ENSG00000109814	deCODE	10	0.0005	rs13129117	1
17758_ENSG00000169738	deCODE	1	1	rs113680823/rs72861774/rs60208666/rs111894854/rs72861771/rs56169754/rs72861776	0.669;0.060;0.049;0.047;0.047;0.043;0.036
17758_ENSG00000169738	deCODE	10	1	rs4969481	1
17758_ENSG00000169738	deCODE	10	0.0004	rs57552134	1
17761_ENSG00000165609	deCODE	1	1	rs7099650/rs10906086/rs11257569/rs2399786/rs11257577/rs10906094/rs7908386/rs876089/rs3758374/rs11257571/rs11257573	0.245;0.116;0.109;0.100;0.098;0.089;0.066;0.064;0.038;0.021;0.018
17761_ENSG00000165609	deCODE	10	1	rs7099650/rs10906086/rs11257569/rs2399786/rs11257577/rs10906094/rs7908386/rs876089/rs3758374/rs11257571/rs11257573	0.245;0.116;0.109;0.100;0.098;0.089;0.066;0.064;0.038;0.021;0.018
17765_ENSG00000169371	deCODE	1	1	rs111274645/rs56178382/rs113859107/rs149210171/rs75771874/rs76965612/rs75425964/rs113756657/rs113337951/rs111703725/rs112955711/rs74845979/rs77935734/rs77237991/rs79629695/rs80034886	0.140;0.135;0.117;0.083;0.081;0.080;0.080;0.080;0.062;0.026;0.021;0.010;0.010;0.010;0.010;0.010
17765_ENSG00000169371	deCODE	10	1	rs111274645/rs56178382/rs113859107/rs149210171/rs75771874/rs76965612/rs75425964/rs113756657/rs113337951/rs111703725/rs112955711/rs74845979/rs77935734/rs77237991/rs79629695/rs80034886	0.140;0.135;0.117;0.083;0.081;0.080;0.080;0.080;0.062;0.026;0.021;0.010;0.010;0.010;0.010;0.010
17773_ENSG00000134265	deCODE	1	0.065	rs7241196/rs649777/rs473938/rs593078/rs505893/rs3185480/rs638170/rs1045584/rs653575/rs529749/rs500222/rs12961978	0.470;0.250;0.208;0.003;0.003;0.003;0.003;0.003;0.003;0.003;0.003;0.002
17773_ENSG00000134265	deCODE	10	0.065	rs7241196/rs649777/rs473938/rs593078/rs505893/rs3185480/rs638170/rs1045584/rs653575/rs529749/rs500222/rs12961978	0.470;0.250;0.208;0.003;0.003;0.003;0.003;0.003;0.003;0.003;0.003;0.002
17777_ENSG00000139410	deCODE	1	0.0005	rs61930473/rs11830788/rs61930472/rs7976158/rs61930476/rs112144134/rs61930477/rs73196823/rs61930481/rs61930480/rs111624241	0.119;0.118;0.117;0.114;0.110;0.110;0.108;0.053;0.050;0.049;0.049
17777_ENSG00000139410	deCODE	10	0.0005	rs61930473/rs11830788/rs61930472/rs7976158/rs61930476/rs112144134/rs61930477/rs73196823/rs61930481/rs61930480/rs111624241	0.119;0.118;0.117;0.114;0.110;0.110;0.108;0.053;0.050;0.049;0.049
17781_ENSG00000101460	deCODE	1	0.9999	rs6120675/rs1884669/rs2295444/rs6087600/rs6059918/rs764597/rs6088528/rs6088527/rs6059926/rs6087605/rs3891369/rs6059932/rs11167239/rs6058084/rs2378204/rs6058057/rs6087587/rs6058059/rs6059855/rs6088508/rs6059938/rs2144717/rs6059774/rs6088471/rs6059913/rs4258875/rs2889850/rs2378205/rs6120666/rs6059861/rs6059934/rs6059887/rs6120668/rs6120644/rs6059827/rs6120645/rs6059840/rs6059835/rs6059829/rs6120650…	0.206;0.083;0.070;0.052;0.041;0.040;0.037;0.037;0.036;0.022;0.017;0.014;0.013;0.012;0.011;0.011;0.011;0.011;0.011;0.010;0.008;0.008;0.007;0.006;0.005;0.005;0.005;0.005;0.004;0.004;0.004;0.004;0.004;0.004;0.004;0.004;0.004;0.004;0.004;0.004;0.004;0.004;0.004;0.004;0.004;0.004;0.004;0.004;0.003;0.003;0.003;0.003;0.003;0.003;0.003;0.003;0.003;0.003;0.002;0.002;0.002;0.002;0.002;0.002;0.002;0.002;0.0…
17781_ENSG00000101460	deCODE	10	1	rs2378205	0.998
17781_ENSG00000101460	deCODE	10	0.0003	rs6059827/rs6059829	0.500;0.500
17782_ENSG00000060971	deCODE	1	0.9966	rs36046028/rs73062839	0.830;0.170
17782_ENSG00000060971	deCODE	10	0.9966	rs36046028/rs73062839	0.830;0.170
17783_ENSG00000139428	deCODE	1	1	rs34921355/rs7970557/rs4499061/rs11610545/rs7301541/rs874171/rs12830693/rs11614986/rs2287180/rs12580090/rs2287181/rs34899324/rs4766613/rs12578365/rs61940514/rs61940517/rs11611484/rs3782898/rs3782899/rs11615637/rs2270374/rs11609445/rs35191208/rs17183465	0.108;0.101;0.061;0.047;0.047;0.047;0.047;0.047;0.047;0.047;0.047;0.047;0.038;0.028;0.025;0.020;0.020;0.020;0.020;0.020;0.020;0.020;0.020;0.020
17783_ENSG00000139428	deCODE	10	1	rs34921355/rs7970557/rs4499061/rs11610545/rs7301541/rs874171/rs12830693/rs11614986/rs2287180/rs12580090/rs2287181/rs34899324/rs4766613/rs12578365/rs61940514/rs61940517/rs11611484/rs3782898/rs3782899/rs11615637/rs2270374/rs11609445/rs35191208/rs17183465	0.108;0.101;0.061;0.047;0.047;0.047;0.047;0.047;0.047;0.047;0.047;0.047;0.038;0.028;0.025;0.020;0.020;0.020;0.020;0.020;0.020;0.020;0.020;0.020
17785_ENSG00000112667	deCODE	1	1	rs77321231/rs76334523/rs7832/rs2233823/rs75660024/rs45448395/rs112422722	0.363;0.258;0.123;0.098;0.060;0.036;0.035
17785_ENSG00000112667	deCODE	10	1	rs77321231/rs76334523/rs7832/rs2233823/rs75660024/rs45448395/rs112422722	0.363;0.258;0.123;0.098;0.060;0.036;0.035
17787_ENSG00000127884	deCODE	1	1	rs10466126	1
17787_ENSG00000127884	deCODE	10	1	rs2298122	1
17787_ENSG00000127884	deCODE	10	0.0002	rs7911977	1
17787_ENSG00000127884	deCODE	10	0.0002	rs3008358	1
17794_ENSG00000140650	deCODE	1	1	rs3743807/rs8053440/rs78135743	0.573;0.315;0.112
17794_ENSG00000140650	deCODE	10	1	rs3743807/rs8053440/rs78135743	0.573;0.315;0.112
17802_ENSG00000095380	deCODE	1	1	rs9969738/rs1058446/rs9969813/rs7874696	0.325;0.301;0.286;0.078
17802_ENSG00000095380	deCODE	10	1	rs9969738/rs1058446/rs9969813/rs7874696	0.325;0.301;0.286;0.078
17808_ENSG00000114021	deCODE	1	1	rs13082297/rs2289506/rs2289505	0.675;0.164;0.161
17808_ENSG00000114021	deCODE	10	1	rs13082297/rs2289506/rs2289505	0.675;0.164;0.161
17813_ENSG00000137274	deCODE	1	0.0014	rs1534998	1
17813_ENSG00000137274	deCODE	10	0.0014	rs1534998	1
17814_ENSG00000162813	deCODE	1	1	rs72747390/rs72747385/rs72747391/rs72747325/rs7549450/rs17563518/rs60531981/rs72747389/rs72747387/rs17563587/rs17563262/rs57728897/rs72747386/rs113231783/rs113153572/rs12757995/rs61484867/rs2053250/rs57557703	0.220;0.119;0.088;0.075;0.048;0.047;0.047;0.044;0.044;0.044;0.041;0.031;0.026;0.025;0.015;0.012;0.011;0.011;0.009
17814_ENSG00000162813	deCODE	10	1	rs72747390/rs72747385/rs72747391/rs72747325/rs7549450/rs17563518/rs60531981/rs72747389/rs72747387/rs17563587/rs17563262/rs57728897/rs72747386/rs113231783/rs113153572/rs12757995/rs61484867/rs2053250/rs57557703	0.220;0.119;0.088;0.075;0.048;0.047;0.047;0.044;0.044;0.044;0.041;0.031;0.026;0.025;0.015;0.012;0.011;0.011;0.009
17819_ENSG00000180185	deCODE	1	0.0143	rs112311350/rs4598914/rs62038429/rs78080772/rs10903011/rs11248898/rs12599335/rs12599341/rs9806825/rs9806945/rs3925437/rs3848346/rs55829867/rs62038428/rs1162396/rs11643306/rs72762875/rs3848348/rs62038424/rs73490157/rs62038427/rs62038423/rs3848347/rs56103500/rs11647044/rs62038425/rs72762855/rs12325082/rs3813759/rs55829224/rs55769149/rs10468423/rs56164716/rs11641144/rs55706738/rs55801530/rs56057739/…	0.396;0.021;0.017;0.016;0.016;0.016;0.015;0.015;0.015;0.015;0.014;0.010;0.010;0.009;0.008;0.007;0.007;0.007;0.007;0.007;0.007;0.007;0.007;0.007;0.007;0.007;0.006;0.005;0.005;0.005;0.005;0.005;0.005;0.005;0.005;0.005;0.005;0.005;0.005;0.004;0.004;0.004;0.004;0.004;0.004;0.004;0.004;0.004;0.004;0.004;0.004;0.004;0.004;0.004;0.004;0.004;0.004;0.004;0.004;0.004;0.004;0.004;0.004;0.004;0.004;0.004;0.0…
17819_ENSG00000180185	deCODE	10	0.0143	rs112311350/rs4598914/rs62038429/rs78080772/rs10903011/rs11248898/rs12599335/rs12599341/rs9806825/rs9806945/rs3925437/rs3848346/rs55829867/rs62038428/rs1162396/rs11643306/rs72762875/rs3848348/rs62038424/rs73490157/rs62038427/rs62038423/rs3848347/rs56103500/rs11647044/rs62038425/rs72762855/rs12325082/rs3813759/rs55829224/rs55769149/rs10468423/rs56164716/rs11641144/rs55706738/rs55801530/rs56057739/…	0.396;0.021;0.017;0.016;0.016;0.016;0.015;0.015;0.015;0.015;0.014;0.010;0.010;0.009;0.008;0.007;0.007;0.007;0.007;0.007;0.007;0.007;0.007;0.007;0.007;0.007;0.006;0.005;0.005;0.005;0.005;0.005;0.005;0.005;0.005;0.005;0.005;0.005;0.005;0.004;0.004;0.004;0.004;0.004;0.004;0.004;0.004;0.004;0.004;0.004;0.004;0.004;0.004;0.004;0.004;0.004;0.004;0.004;0.004;0.004;0.004;0.004;0.004;0.004;0.004;0.004;0.0…
18173_ENSG00000162482	deCODE	1	1	rs11589816/rs61764885/rs2294939	0.769;0.113;0.113
18173_ENSG00000162482	deCODE	10	1	rs11589816/rs61764885/rs2294939	0.769;0.113;0.113
18174_ENSG00000170248	deCODE	1	1	rs9874203/rs9867305/rs9857424/rs4505643/rs9851801/rs6809978/rs6785686/rs9818269/rs3762817/rs3762815/rs12495243/rs9815780/rs4605498/rs10212552/rs10212473/rs80157545/rs72619957/rs12638692/rs3792594/rs9853642/rs28577228/rs6796633/rs7649799/rs9827037/rs28845590/rs4679088/rs9826569/rs9875555/rs7615676/rs7615765/rs9822922/rs9838846/rs6801159/rs7649536/rs7639200/rs11926545/rs9834071/rs7623342/rs9842672/…	0.135;0.060;0.047;0.046;0.043;0.040;0.037;0.025;0.017;0.017;0.016;0.016;0.016;0.016;0.016;0.016;0.014;0.014;0.014;0.012;0.012;0.011;0.011;0.011;0.011;0.011;0.011;0.011;0.011;0.011;0.009;0.009;0.009;0.009;0.009;0.009;0.007;0.007;0.007;0.007;0.007;0.007;0.007;0.007;0.007;0.006;0.006;0.006;0.006;0.006;0.006;0.006;0.006;0.006;0.006;0.006;0.006;0.006;0.006;0.006;0.006;0.006
18174_ENSG00000170248	deCODE	10	1	rs9874203/rs9867305/rs9857424/rs4505643/rs9851801/rs6809978/rs6785686/rs9818269/rs3762817/rs3762815/rs12495243/rs9815780/rs4605498/rs10212552/rs10212473/rs80157545/rs72619957/rs12638692/rs3792594/rs9853642/rs28577228/rs6796633/rs7649799/rs9827037/rs28845590/rs4679088/rs9826569/rs9875555/rs7615676/rs7615765/rs9822922/rs9838846/rs6801159/rs7649536/rs7639200/rs11926545/rs9834071/rs7623342/rs9842672/…	0.135;0.060;0.047;0.046;0.043;0.040;0.037;0.025;0.017;0.017;0.016;0.016;0.016;0.016;0.016;0.016;0.014;0.014;0.014;0.012;0.012;0.011;0.011;0.011;0.011;0.011;0.011;0.011;0.011;0.011;0.009;0.009;0.009;0.009;0.009;0.009;0.007;0.007;0.007;0.007;0.007;0.007;0.007;0.007;0.007;0.006;0.006;0.006;0.006;0.006;0.006;0.006;0.006;0.006;0.006;0.006;0.006;0.006;0.006;0.006;0.006;0.006
18175_ENSG00000108828	deCODE	1	0.9975	rs2271539/rs455055/rs62076368/rs62076371	0.335;0.311;0.165;0.140
18175_ENSG00000108828	deCODE	10	0.9975	rs2271539/rs455055/rs62076368/rs62076371	0.335;0.311;0.165;0.140
18180_ENSG00000130347	deCODE	1	0.7897	rs898896/rs9373885	0.635;0.361
18180_ENSG00000130347	deCODE	10	0.7897	rs898896/rs9373885	0.635;0.361
18213_ENSG00000184182	deCODE	1	0.9956	rs59412705/rs2326005/rs62194543/rs10929262/rs921095/rs62194542/rs7603149/rs59070084/rs7592267/rs62194510/rs72977017/rs11684788/rs7563768/rs7602700/rs11678880/rs62194507/rs7558958/rs6738255/rs6723077/rs7561941/rs13431125/rs62194505/rs58964929	0.363;0.222;0.033;0.026;0.023;0.023;0.023;0.020;0.020;0.020;0.020;0.020;0.019;0.017;0.016;0.016;0.014;0.012;0.011;0.010;0.010;0.009;0.009
18213_ENSG00000184182	deCODE	10	0.9956	rs59412705/rs2326005/rs62194543/rs10929262/rs921095/rs62194542/rs7603149/rs59070084/rs7592267/rs62194510/rs72977017/rs11684788/rs7563768/rs7602700/rs11678880/rs62194507/rs7558958/rs6738255/rs6723077/rs7561941/rs13431125/rs62194505/rs58964929	0.363;0.222;0.033;0.026;0.023;0.023;0.023;0.020;0.020;0.020;0.020;0.020;0.019;0.017;0.016;0.016;0.014;0.012;0.011;0.010;0.010;0.009;0.009
18214_ENSG00000023909	deCODE	1	0.0086	rs12563495/rs7521934/rs10874810/rs743111/rs6663218/rs11165036/rs7520019	0.318;0.138;0.127;0.126;0.100;0.097;0.093
18214_ENSG00000023909	deCODE	10	0.0086	rs12563495/rs7521934/rs10874810/rs743111/rs6663218/rs11165036/rs7520019	0.318;0.138;0.127;0.126;0.100;0.097;0.093
18215_ENSG00000113272	deCODE	1	1	rs2270812/rs2270813	0.807;0.193
18215_ENSG00000113272	deCODE	10	1	rs2270812/rs2270813	0.807;0.193
18218_ENSG00000119865	deCODE	1	0.001	rs7578047	1
18218_ENSG00000119865	deCODE	10	0.001	rs7578047	1
18220_ENSG00000213523	deCODE	1	1	rs2563253/rs717097/rs12519148/rs13184340/rs801458/rs12657867/rs7701365/rs10042299/rs10067969/rs11749712/rs6893225/rs12717988/rs7715360/rs2249213/rs6879217/rs12717986/rs801465/rs9687753/rs801460/rs6879095	0.212;0.196;0.127;0.115;0.042;0.031;0.030;0.029;0.028;0.022;0.019;0.014;0.013;0.013;0.012;0.012;0.011;0.011;0.011;0.010
18220_ENSG00000213523	deCODE	10	1	rs2563253/rs717097/rs12519148/rs13184340/rs801458/rs12657867/rs7701365/rs10042299/rs10067969/rs11749712/rs6893225/rs12717988/rs7715360/rs2249213/rs6879217/rs12717986/rs801465/rs9687753/rs801460/rs6879095	0.212;0.196;0.127;0.115;0.042;0.031;0.030;0.029;0.028;0.022;0.019;0.014;0.013;0.013;0.012;0.012;0.011;0.011;0.011;0.010
18225_ENSG00000013583	deCODE	1	1	rs850923	1
18225_ENSG00000013583	deCODE	10	1	rs850923	1
18235_ENSG00000184207	deCODE	1	1	rs11641096	1
18235_ENSG00000184207	deCODE	10	1	rs11641096	1
18236_ENSG00000119862	deCODE	1	0.0007	rs76725778/rs76607070/rs78385510/rs75073792/rs76643975/rs4671578/rs76300281/rs17028862/rs76980619/rs79262780/rs12613961/rs79407599/rs74913425/rs2288297/rs60412243	0.911;0.004;0.004;0.003;0.003;0.003;0.003;0.003;0.003;0.003;0.003;0.003;0.003;0.003;0.003
18236_ENSG00000119862	deCODE	10	0.0007	rs76725778/rs76607070/rs78385510/rs75073792/rs76643975/rs4671578/rs76300281/rs17028862/rs76980619/rs79262780/rs12613961/rs79407599/rs74913425/rs2288297/rs60412243	0.911;0.004;0.004;0.003;0.003;0.003;0.003;0.003;0.003;0.003;0.003;0.003;0.003;0.003;0.003
18241_ENSG00000080819	deCODE	1	1	rs1675513	1
18241_ENSG00000080819	deCODE	10	1	rs1675513	1
18243_ENSG00000162368	deCODE	1	1	rs6588196	1
18243_ENSG00000162368	deCODE	10	1	rs6588196	1
18295_ENSG00000137106	deCODE	1	1	rs4878690	1
18295_ENSG00000137106	deCODE	10	1	rs4878690	1
18295_ENSG00000137106	deCODE	10	0.0003	rs59967810	1
18295_ENSG00000137106	deCODE	10	0.0003	rs7856656	1
18307_ENSG00000138777	deCODE	1	1	rs4699179	0.955
18307_ENSG00000138777	deCODE	10	1	rs4699179	0.955
18310_ENSG00000178980	deCODE	1	0.9995	rs11666891/rs56334410/rs56399462/rs17304884/rs11666851	0.271;0.237;0.218;0.195;0.050
18310_ENSG00000178980	deCODE	10	0.9995	rs11666891/rs56334410/rs56399462/rs17304884/rs11666851	0.271;0.237;0.218;0.195;0.050
18313_ENSG00000162174	deCODE	1	1	rs4963299	1
18313_ENSG00000162174	deCODE	10	1	rs4963299	1
18319_ENSG00000110435	deCODE	1	1	rs11032943/rs7126410/rs7118017	0.880;0.049;0.049
18319_ENSG00000110435	deCODE	10	1	rs11032943/rs7126410/rs7118017	0.880;0.049;0.049
18330_ENSG00000169299	deCODE	1	0.9998	rs2059483	0.999
18330_ENSG00000169299	deCODE	10	0.9998	rs2059483	0.999
18332_ENSG00000168993	deCODE	1	0.3441	rs1026740/rs6823876/rs7377314/rs4317149/rs11248041/rs4690313/rs62294151	0.859;0.020;0.020;0.018;0.014;0.012;0.010
18332_ENSG00000168993	deCODE	10	0.3441	rs1026740/rs6823876/rs7377314/rs4317149/rs11248041/rs4690313/rs62294151	0.859;0.020;0.020;0.018;0.014;0.012;0.010
18338_ENSG00000138413	deCODE	1	0.0026	rs73070958/rs59684347/rs113593983/rs67202912/rs73070950/rs34218846/rs111768362/rs10202116/rs3928183/rs6435435/rs11554137/rs7609093/rs9646838	0.099;0.091;0.085;0.079;0.079;0.079;0.079;0.077;0.075;0.073;0.073;0.047;0.036
18338_ENSG00000138413	deCODE	10	0.0026	rs73070958/rs59684347/rs113593983/rs67202912/rs73070950/rs34218846/rs111768362/rs10202116/rs3928183/rs6435435/rs11554137/rs7609093/rs9646838	0.099;0.091;0.085;0.079;0.079;0.079;0.079;0.077;0.075;0.073;0.073;0.047;0.036
18340_ENSG00000159377	deCODE	1	1	rs6587577/rs4246527/rs7546151/rs12025432/rs2495380/rs1887544/rs12740875/rs6587572/rs3748550/rs12068368/rs1887545/rs12751531/rs2479385	0.242;0.212;0.133;0.074;0.074;0.057;0.032;0.031;0.031;0.026;0.020;0.015;0.010
18340_ENSG00000159377	deCODE	10	1	rs6684085	1
18340_ENSG00000159377	deCODE	10	0.001	rs2769264	1
18340_ENSG00000159377	deCODE	10	0.0007	rs2769265	1
18342_ENSG00000135069	deCODE	1	1	rs2277148	1
18342_ENSG00000135069	deCODE	10	1	rs2277148	1
18381_ENSG00000111275	deCODE	1	1	rs11066044/rs440/rs16941703/rs10849975/rs78783055/rs441/rs7314870/rs7970881/rs60767482/rs80165378/rs57976537/rs4646777/rs7976557/rs11066055/rs12426554/rs12426566/rs7297760/rs2269801/rs2879604/rs12296574/rs2097701/rs7294623/rs1981517/rs2269802/rs7973713/rs11066058/rs7310605/rs12307365/rs3213628/rs12313385/rs79453676/rs12307192/rs7135919/rs11066046/rs7295727/rs7296199/rs7309505/rs12302040/rs3782885…	0.030;0.025;0.025;0.021;0.021;0.020;0.017;0.017;0.016;0.016;0.016;0.014;0.010;0.010;0.010;0.010;0.010;0.010;0.010;0.010;0.010;0.010;0.010;0.010;0.010;0.010;0.009;0.009;0.009;0.009;0.009;0.009;0.009;0.009;0.009;0.009;0.009;0.009;0.009;0.009;0.009;0.009;0.009;0.009;0.009;0.009;0.009;0.009;0.009;0.009;0.009;0.009;0.009;0.009;0.009;0.009;0.009;0.009;0.009;0.008;0.007;0.007;0.007;0.007;0.007;0.007;0.0…
18381_ENSG00000111275	deCODE	10	1	rs11066044/rs440/rs16941703/rs10849975/rs78783055/rs441/rs7314870/rs7970881/rs60767482/rs80165378/rs57976537/rs4646777/rs7976557/rs11066055/rs12426554/rs12426566/rs7297760/rs2269801/rs2879604/rs12296574/rs2097701/rs7294623/rs1981517/rs2269802/rs7973713/rs11066058/rs7310605/rs12307365/rs3213628/rs12313385/rs79453676/rs12307192/rs7135919/rs11066046/rs7295727/rs7296199/rs7309505/rs12302040/rs3782885…	0.030;0.025;0.025;0.021;0.021;0.020;0.017;0.017;0.016;0.016;0.016;0.014;0.010;0.010;0.010;0.010;0.010;0.010;0.010;0.010;0.010;0.010;0.010;0.010;0.010;0.010;0.009;0.009;0.009;0.009;0.009;0.009;0.009;0.009;0.009;0.009;0.009;0.009;0.009;0.009;0.009;0.009;0.009;0.009;0.009;0.009;0.009;0.009;0.009;0.009;0.009;0.009;0.009;0.009;0.009;0.009;0.009;0.009;0.009;0.008;0.007;0.007;0.007;0.007;0.007;0.007;0.0…
18382_ENSG00000093010	deCODE	1	1	rs4680	1
18382_ENSG00000093010	deCODE	10	1	rs4680	1
18382_ENSG00000093010	deCODE	10	0.0002	rs933270	1
18382_ENSG00000093010	deCODE	10	1	rs6518593/rs933269	0.889;0.066
18382_ENSG00000093010	deCODE	10	0.0002	rs9605029	1
18382_ENSG00000093010	deCODE	10	0.0001	rs35788262	1
18382_ENSG00000093010	deCODE	10	0.0001	rs174690	1
18382_ENSG00000093010	deCODE	10	0.0001	rs9306234	1
18382_ENSG00000093010	deCODE	10	0.0001	rs4646317	1
18386_ENSG00000173221	deCODE	1	1	rs72785409/rs6556886/rs10067881	0.338;0.338;0.324
18386_ENSG00000173221	deCODE	10	1	rs10067881/rs6556886/rs72785409	0.345;0.328;0.327
18386_ENSG00000173221	deCODE	10	0.0003	rs154459	1
18386_ENSG00000173221	deCODE	10	0.3669	rs9784676/rs115135885/rs12518592	0.797;0.126;0.076
18417_ENSG00000214435	deCODE	1	0.9999	rs11191421/rs9527/rs4919690	0.469;0.469;0.041
18417_ENSG00000214435	deCODE	10	0.9999	rs11191421/rs9527/rs4919690	0.469;0.469;0.041
18422_ENSG00000167508	deCODE	1	0.9989	rs4782395	1
18422_ENSG00000167508	deCODE	10	1	rs62048037/rs11648950	0.870;0.129
18422_ENSG00000167508	deCODE	10	0.0061	rs9932581	1
18422_ENSG00000167508	deCODE	10	0.0007	rs62048002	1
18422_ENSG00000167508	deCODE	10	0.0003	rs12051199	1
18422_ENSG00000167508	deCODE	10	0.6316	rs7190662	1
18435_ENSG00000215114	deCODE	1	0.042	rs16923452/rs56316188/rs12681594/rs12543440/rs13281822/rs2859998/rs13253349/rs34406411/rs34049384/rs2326075/rs7844732/rs13277646/rs12543860/rs6993992/rs12676903/rs12546328/rs7840670/rs2081688/rs12547722/rs1057067	0.085;0.072;0.072;0.072;0.072;0.058;0.058;0.050;0.049;0.049;0.049;0.049;0.032;0.032;0.032;0.032;0.029;0.023;0.023;0.023
18435_ENSG00000215114	deCODE	10	0.0017	rs16923452/rs56316188/rs12681594/rs12543440/rs13281822/rs2859998/rs13253349/rs34406411/rs34049384/rs7844732/rs2326075/rs13277646/rs12676903/rs12543860/rs6993992/rs12546328/rs7840670/rs1057067/rs2081688/rs12547722	0.087;0.070;0.070;0.070;0.070;0.060;0.060;0.048;0.048;0.048;0.048;0.048;0.033;0.033;0.033;0.033;0.030;0.024;0.024;0.024
18435_ENSG00000215114	deCODE	10	0.0004	rs6984700/rs17175965	0.910;0.056
18435_ENSG00000215114	deCODE	10	0.0008	rs35086012	1
18435_ENSG00000215114	deCODE	10	0.0004	rs17175390	1
18435_ENSG00000215114	deCODE	10	0.0005	rs72660392	1
18435_ENSG00000215114	deCODE	10	0.0006	rs17176389	1
18435_ENSG00000215114	deCODE	10	0.0006	rs13266191	1
18458_ENSG00000148334	deCODE	1	0.003	rs13283456	0.997
18458_ENSG00000148334	deCODE	10	0.0005	rs13283456	0.997
18458_ENSG00000148334	deCODE	10	0.0016	rs9695803/rs10987883/rs35361220/rs10819365/rs3814525/rs884115/rs12377832/rs10819359/rs10819361/rs10819362/rs3814522/rs10819358/rs10819355/rs10819357/rs4837236/rs4837237/rs4837238/rs10819356/rs1891408/rs10819360/rs4837240/rs6478816/rs62585395/rs10760540/rs10760541/rs7860396/rs7872702/rs4301523/rs12375552/rs10987873/rs10819344/rs7873492/rs7045425/rs7852162/rs34310294/rs10760532/rs62586931/rs6258693…	0.135;0.069;0.048;0.042;0.041;0.034;0.032;0.032;0.032;0.032;0.032;0.030;0.030;0.030;0.030;0.030;0.030;0.028;0.025;0.024;0.013;0.013;0.013;0.012;0.012;0.011;0.010;0.008;0.007;0.006;0.005;0.004;0.004;0.004;0.004;0.003;0.003;0.003;0.003;0.003;0.003;0.003
18831_ENSG00000144749	deCODE	1	0.0393	rs2306272	1
18831_ENSG00000144749	deCODE	10	0.0393	rs2306272	1
18832_ENSG00000134339	deCODE	1	0.0005	rs10430893/rs11024589	0.862;0.138
18832_ENSG00000134339	deCODE	10	0.0005	rs10430893/rs11024589	0.862;0.138
18871_ENSG00000126878	deCODE	1	0.0004	rs113409341	0.999
18871_ENSG00000126878	deCODE	10	0.0004	rs113409341	0.999
18884_ENSG00000162616	deCODE	1	1	rs6699769/rs11162408/rs7537908/rs7514180	0.716;0.111;0.096;0.037
18884_ENSG00000162616	deCODE	10	1	rs6699769/rs11162408/rs7537908/rs7514180	0.716;0.111;0.096;0.037
18893_ENSG00000205336	deCODE	1	0.9999	rs1801257	1
18893_ENSG00000205336	deCODE	10	0.9999	rs1801257	1
18893_ENSG00000205336	deCODE	10	0.0213	rs3785326	1
18893_ENSG00000205336	deCODE	10	0.0025	rs935743	1
18893_ENSG00000205336	deCODE	10	0.0074	rs3785327	1
18893_ENSG00000205336	deCODE	10	0.0096	rs12596286	1
18893_ENSG00000205336	deCODE	10	0.0046	rs72793510	1
18895_ENSG00000168765	deCODE	1	1	rs1149178/rs687643	0.853;0.147
18895_ENSG00000168765	deCODE	10	1	rs1149178/rs687643	0.853;0.147
18916_ENSG00000125877	deCODE	1	1	rs1127354	0.994
18916_ENSG00000125877	deCODE	10	1	rs1127354	0.994
18934_ENSG00000198959	deCODE	1	1	rs742413/rs13039547/rs761001/rs761000/rs12480485/rs11700009/rs34784193/rs11086467/rs11698193/rs13045391/rs17790012/rs34773869/rs13045748/rs17197207/rs13044474/rs17197200/rs13043826/rs761002/rs11698630/rs11700046/rs11698634/rs742414/rs13045359/rs13045958/rs13040645/rs13040344/rs11698249/rs11086468/rs11698668/rs11700099/rs7275079/rs2076382/rs2067027	0.140;0.072;0.034;0.034;0.034;0.031;0.031;0.029;0.028;0.028;0.028;0.028;0.026;0.026;0.026;0.026;0.025;0.025;0.022;0.021;0.021;0.021;0.020;0.020;0.020;0.020;0.019;0.019;0.018;0.017;0.014;0.014;0.014
18934_ENSG00000198959	deCODE	10	0.0014	rs742413/rs13039547/rs761000/rs761001/rs12480485/rs11086468/rs11086467/rs761002/rs742414/rs11698249/rs11700009/rs34784193/rs17197207/rs34773869/rs17790012/rs11698668/rs13045391/rs17197200/rs13044474/rs13045359/rs13045958/rs13043826/rs13045748/rs13040344/rs11700099	0.229;0.200;0.044;0.044;0.042;0.037;0.035;0.030;0.025;0.024;0.021;0.021;0.019;0.017;0.017;0.017;0.017;0.016;0.016;0.016;0.015;0.015;0.014;0.014;0.010
18934_ENSG00000198959	deCODE	10	1	rs6014220	1
18934_ENSG00000198959	deCODE	10	0.0004	rs6069057	1
18934_ENSG00000198959	deCODE	10	0.0003	rs6069105	1
18934_ENSG00000198959	deCODE	10	0.9199	rs2284880	0.955
19113_ENSG00000198478	deCODE	1	0.001	rs2812679/rs2245410	0.527;0.472
19113_ENSG00000198478	deCODE	10	0.0041	rs60085189	1
19113_ENSG00000198478	deCODE	10	1	rs56168084	1
19113_ENSG00000198478	deCODE	10	0.0073	rs2245410	1
19113_ENSG00000198478	deCODE	10	0.0068	rs7741677	0.994
19113_ENSG00000198478	deCODE	10	0.0003	rs56268574	1
19113_ENSG00000198478	deCODE	10	0.0016	rs113918180/rs1604852	0.868;0.130
19113_ENSG00000198478	deCODE	10	0.0014	rs4599589	1
19115_ENSG00000164237	deCODE	1	0.8795	rs13180748	1
19115_ENSG00000164237	deCODE	10	0.8795	rs13180748	1
19129_ENSG00000103248	deCODE	1	0.9996	rs3950702/rs11644719/rs11642368	0.436;0.355;0.207
19129_ENSG00000103248	deCODE	10	0.0074	rs2059258	1
19129_ENSG00000103248	deCODE	10	0.0088	rs1019548	1
19129_ENSG00000103248	deCODE	10	0.0008	rs6539952	1
19129_ENSG00000103248	deCODE	10	0.0176	rs3829536	1
19135_ENSG00000141698	deCODE	1	1	rs6503667/rs1043005/rs1043002/rs8079567/rs3744781/rs4334345/rs9896766/rs8081590	0.670;0.133;0.035;0.026;0.026;0.026;0.026;0.009
19135_ENSG00000141698	deCODE	10	1	rs6503667/rs1043005/rs1043002/rs8079567/rs3744781/rs4334345/rs9896766/rs8081590	0.670;0.133;0.035;0.026;0.026;0.026;0.026;0.009
19136_ENSG00000119711	deCODE	1	0.0016	rs2358628/rs2072293/rs75824542/rs8003212/rs17096228/rs7359103/rs7153587/rs7359108/rs7160498/rs7150352/rs7157566/rs10150201/rs7153160/rs11159061/rs1966401/rs10144220/rs10135858/rs2358633/rs11159068/rs4903203/rs10133356	0.200;0.084;0.070;0.064;0.057;0.053;0.053;0.053;0.053;0.052;0.048;0.040;0.019;0.015;0.015;0.015;0.015;0.015;0.015;0.010;0.010
19136_ENSG00000119711	deCODE	10	0.0016	rs2358628/rs2072293/rs75824542/rs8003212/rs17096228/rs7359103/rs7153587/rs7359108/rs7160498/rs7150352/rs7157566/rs10150201/rs7153160/rs11159061/rs1966401/rs10144220/rs10135858/rs2358633/rs11159068/rs4903203/rs10133356	0.200;0.084;0.070;0.064;0.057;0.053;0.053;0.053;0.053;0.052;0.048;0.040;0.019;0.015;0.015;0.015;0.015;0.015;0.015;0.010;0.010
19143_ENSG00000166394	deCODE	1	0.9996	rs75250135/rs185375375/rs11041508	0.456;0.456;0.088
19143_ENSG00000166394	deCODE	10	0.9996	rs75250135/rs185375375/rs11041508	0.456;0.456;0.088
19150_ENSG00000141127	deCODE	1	1	rs3764444/rs9916802/rs8073236/rs67735616/rs11078421	0.338;0.222;0.186;0.123;0.104
19150_ENSG00000141127	deCODE	10	1	rs3764444	1
19150_ENSG00000141127	deCODE	10	0.0005	rs11871889	1
19150_ENSG00000141127	deCODE	10	0.0004	rs11078421	1
19150_ENSG00000141127	deCODE	10	0.0004	rs9916802	1
19150_ENSG00000141127	deCODE	10	0.0004	rs67735616	1
19173_ENSG00000104231	deCODE	1	1	rs2130263/rs2957012/rs2912807/rs2912808/rs2912806/rs60319049/rs2081758/rs878326/rs2046786/rs16909510/rs62512326/rs2955015/rs2268431/rs2217173/rs878327/rs2955016/rs2955014/rs2991001/rs2955009/rs2955019/rs2912803/rs2162546/rs2955017/rs2955018/rs2955002/rs2957013/rs2955007/rs35277559/rs2268432/rs2957010/rs890600/rs726604/rs726605/rs2912816/rs2975939/rs2957018/rs2912812/rs2912813/rs2975932/rs2975934/…	0.046;0.023;0.023;0.023;0.023;0.020;0.019;0.019;0.019;0.019;0.019;0.019;0.019;0.019;0.019;0.018;0.018;0.018;0.018;0.018;0.018;0.018;0.018;0.018;0.018;0.018;0.018;0.018;0.018;0.018;0.015;0.013;0.013;0.013;0.013;0.013;0.013;0.013;0.013;0.013;0.013;0.013;0.013;0.013;0.013;0.013;0.013;0.013;0.013;0.013;0.013;0.013;0.013;0.013;0.013;0.012;0.011;0.011
19173_ENSG00000104231	deCODE	10	1	rs2130263/rs2957012/rs2912807/rs2912808/rs2912806/rs60319049/rs2081758/rs878326/rs2046786/rs16909510/rs62512326/rs2955015/rs2268431/rs2217173/rs878327/rs2955016/rs2955014/rs2991001/rs2955009/rs2955019/rs2912803/rs2162546/rs2955017/rs2955018/rs2955002/rs2957013/rs2955007/rs35277559/rs2268432/rs2957010/rs890600/rs726604/rs726605/rs2912816/rs2975939/rs2957018/rs2912812/rs2912813/rs2975932/rs2975934/…	0.046;0.023;0.023;0.023;0.023;0.020;0.019;0.019;0.019;0.019;0.019;0.019;0.019;0.019;0.019;0.018;0.018;0.018;0.018;0.018;0.018;0.018;0.018;0.018;0.018;0.018;0.018;0.018;0.018;0.018;0.015;0.013;0.013;0.013;0.013;0.013;0.013;0.013;0.013;0.013;0.013;0.013;0.013;0.013;0.013;0.013;0.013;0.013;0.013;0.013;0.013;0.013;0.013;0.013;0.013;0.012;0.011;0.011
19176_ENSG00000153310	deCODE	10	0.002	rs4733568/rs7386417/rs6470796	0.462;0.269;0.269
19176_ENSG00000153310	deCODE	10	0.0007	rs2395990	1
19176_ENSG00000153310	deCODE	10	0.0008	rs1902014	1
19176_ENSG00000153310	deCODE	10	0.0006	rs13265851	1
19176_ENSG00000153310	deCODE	10	0.0006	rs1563165	1
19176_ENSG00000153310	deCODE	10	0.0007	rs11774943	1
19188_ENSG00000205531	deCODE	1	0.0026	rs7127443/rs737872/rs4758590/rs7940694/rs4758576/rs3213614/rs4758504/rs1519/rs6578306/rs4758622/rs6578307/rs6578308/rs10766497/rs7109587/rs11024672/rs12286120/rs7113131/rs4758492/rs4758561/rs61871197	0.078;0.078;0.064;0.064;0.060;0.057;0.056;0.049;0.048;0.046;0.044;0.044;0.040;0.040;0.038;0.037;0.034;0.032;0.032;0.027
19188_ENSG00000205531	deCODE	10	0.0026	rs7127443/rs737872/rs4758590/rs7940694/rs4758576/rs3213614/rs4758504/rs1519/rs6578306/rs4758622/rs6578307/rs6578308/rs10766497/rs7109587/rs11024672/rs12286120/rs7113131/rs4758492/rs4758561/rs61871197	0.078;0.078;0.064;0.064;0.060;0.057;0.056;0.049;0.048;0.046;0.044;0.044;0.040;0.040;0.038;0.037;0.034;0.032;0.032;0.027
19194_ENSG00000125821	deCODE	1	0.0738	rs6081231/rs6081234/rs6081238/rs6081263/rs55721317/rs6081235/rs6081260/rs6081266/rs6136442/rs6136445/rs6081272	0.259;0.094;0.087;0.087;0.087;0.066;0.066;0.066;0.065;0.065;0.057
19194_ENSG00000125821	deCODE	10	0.0738	rs6081231/rs6081234/rs6081238/rs6081263/rs55721317/rs6081235/rs6081260/rs6081266/rs6136442/rs6136445/rs6081272	0.259;0.094;0.087;0.087;0.087;0.066;0.066;0.066;0.065;0.065;0.057
19197_ENSG00000075239	deCODE	1	1	rs55854804/rs35219733/rs35188041/rs112087419/rs61214973/rs3741054	0.194;0.186;0.173;0.158;0.150;0.138
19197_ENSG00000075239	deCODE	10	1	rs55854804/rs35219733/rs35188041/rs112087419/rs61214973/rs3741054	0.194;0.186;0.173;0.158;0.150;0.138
19207_ENSG00000156110	deCODE	1	0.8992	rs12415418/rs4390292/rs3812639/rs7922894/rs2894228/rs12569368/rs10824080/rs1874147/rs2131955/rs12356967/rs11000921/rs11599616/rs11000911/rs10824087/rs7913178/rs10824094/rs11000889/rs10740420/rs10824092/rs10824123	0.189;0.140;0.129;0.104;0.103;0.096;0.039;0.022;0.014;0.013;0.013;0.013;0.013;0.012;0.012;0.011;0.009;0.009;0.009;0.008
19207_ENSG00000156110	deCODE	10	1	rs6480728/rs4331029/rs7909197/rs11000951/rs10762622/rs7069460/rs6480731/rs1904061/rs7904939/rs10824143/rs10762611/rs10824174/rs7919166/rs7096664/rs12098289/rs10762593/rs10824138/rs12776428/rs4501938/rs4615968/rs4489684/rs10824168/rs7069107/rs10824175/rs7923414/rs11001046/rs10824171/rs6480732/rs7900243/rs10762581/rs12243059/rs7085940/rs10824109/rs4745743/rs11000954/rs7910153	0.325;0.110;0.103;0.098;0.030;0.028;0.024;0.018;0.017;0.017;0.015;0.015;0.012;0.011;0.011;0.010;0.010;0.010;0.010;0.007;0.006;0.006;0.006;0.005;0.005;0.005;0.005;0.004;0.004;0.004;0.004;0.004;0.003;0.003;0.003;0.002
19207_ENSG00000156110	deCODE	10	1	rs2395091	1
19207_ENSG00000156110	deCODE	10	0.0003	rs12782355	0.994
19207_ENSG00000156110	deCODE	10	1	rs4746215	1
19207_ENSG00000156110	deCODE	10	0.0003	rs946186	1
19233_ENSG00000177556	deCODE	1	1	rs7719617/rs1549921/rs1972779/rs2915829/rs2915871/rs2915870/rs2964569/rs10065313/rs2915872/rs1978710/rs2915883/rs2964572/rs2964577/rs2915824/rs2915823/rs10071492/rs4541649/rs2964581/rs2964580/rs2964568/rs4629586/rs2915890/rs2964613/rs10476778/rs4594844/rs2915888/rs6579905/rs4492102/rs9686472/rs7733241/rs2913894/rs2964599/rs1433041/rs7715874/rs1042877/rs2915868/rs7715560/rs7341167/rs7702751/rs1210…	0.632;0.036;0.014;0.014;0.014;0.014;0.014;0.013;0.009;0.007;0.007;0.006;0.005;0.005;0.005;0.005;0.005;0.004;0.004;0.004;0.004;0.004;0.003;0.003;0.003;0.003;0.003;0.003;0.003;0.003;0.003;0.003;0.003;0.003;0.003;0.003;0.003;0.003;0.003;0.003;0.003;0.003;0.003;0.002;0.002;0.002;0.002;0.002;0.002;0.002;0.002;0.002;0.002;0.002;0.002;0.002;0.002;0.002;0.002;0.002;0.002;0.002;0.002;0.002;0.002;0.002;0.0…
19233_ENSG00000177556	deCODE	10	1	rs7719617/rs1549921/rs1972779/rs2915829/rs2915871/rs2915870/rs2964569/rs10065313/rs2915872/rs1978710/rs2915883/rs2964572/rs2964577/rs2915824/rs2915823/rs10071492/rs4541649/rs2964581/rs2964580/rs2964568/rs4629586/rs2915890/rs2964613/rs10476778/rs4594844/rs2915888/rs6579905/rs4492102/rs9686472/rs7733241/rs2913894/rs2964599/rs1433041/rs7715874/rs1042877/rs2915868/rs7715560/rs7341167/rs7702751/rs1210…	0.632;0.036;0.014;0.014;0.014;0.014;0.014;0.013;0.009;0.007;0.007;0.006;0.005;0.005;0.005;0.005;0.005;0.004;0.004;0.004;0.004;0.004;0.003;0.003;0.003;0.003;0.003;0.003;0.003;0.003;0.003;0.003;0.003;0.003;0.003;0.003;0.003;0.003;0.003;0.003;0.003;0.003;0.003;0.002;0.002;0.002;0.002;0.002;0.002;0.002;0.002;0.002;0.002;0.002;0.002;0.002;0.002;0.002;0.002;0.002;0.002;0.002;0.002;0.002;0.002;0.002;0.0…
19237_ENSG00000099977	deCODE	1	1	rs9612520/rs5760124/rs4822466/rs9608219	0.329;0.274;0.243;0.140
19237_ENSG00000099977	deCODE	10	1	rs9612520/rs5760124/rs4822466/rs9608219	0.329;0.274;0.243;0.140
19254_ENSG00000137198	deCODE	1	1	rs1042391	1
19254_ENSG00000137198	deCODE	10	1	rs1042391	1
19262_ENSG00000072778	deCODE	1	1	rs507506/rs35224044/rs446994	0.394;0.313;0.290
19262_ENSG00000072778	deCODE	10	1	rs125651/rs178471	0.922;0.073
19262_ENSG00000072778	deCODE	10	0.0007	rs222855	1
19262_ENSG00000072778	deCODE	10	0.0003	rs62059189	1
19262_ENSG00000072778	deCODE	10	0.0008	rs2736877/rs2586539	0.609;0.391
19267_ENSG00000063854	deCODE	1	1	rs116869551/rs3743852	0.889;0.061
19267_ENSG00000063854	deCODE	10	1	rs116869551/rs3743852	0.889;0.061
19273_ENSG00000104687	deCODE	1	1	rs2551710/rs4733505	0.773;0.227
19273_ENSG00000104687	deCODE	10	1	rs2551710/rs4733505	0.773;0.227
19277_ENSG00000215845	deCODE	1	1	rs10908821	1
19277_ENSG00000215845	deCODE	10	1	rs10908821	1
19279_ENSG00000114115	deCODE	1	1	rs2071387	1
19279_ENSG00000114115	deCODE	10	1	rs2071387	1
19289_ENSG00000126088	deCODE	1	1	rs12749939/rs12739545/rs7541207/rs2298005/rs2236576/rs2275599	0.915;0.010;0.008;0.007;0.006;0.006
19289_ENSG00000126088	deCODE	10	1	rs12749939/rs12739545/rs7541207/rs2298005/rs2236576/rs2275599	0.915;0.010;0.008;0.007;0.006;0.006
19334_ENSG00000117862	deCODE	1	1	rs35817878/rs2762821/rs1983833	0.780;0.124;0.095
19334_ENSG00000117862	deCODE	10	1	rs35817878	0.952
19365_ENSG00000105552	deCODE	1	1	rs4801775/rs4802507/rs56380066/rs62125920/rs11672905/rs736170/rs11548193/rs11665957/rs55732460/rs4802505/rs56333767	0.134;0.126;0.122;0.118;0.110;0.110;0.104;0.043;0.034;0.028;0.027
19365_ENSG00000105552	deCODE	10	1	rs4801775/rs4802507/rs56380066/rs62125920/rs11672905/rs736170/rs11548193/rs11665957/rs55732460/rs4802505/rs56333767	0.134;0.126;0.122;0.118;0.110;0.110;0.104;0.043;0.034;0.028;0.027
19367_ENSG00000167969	deCODE	1	1	rs11541763	1
19367_ENSG00000167969	deCODE	10	1	rs11541763	1
19446_ENSG00000100938	deCODE	1	1	rs17102265	0.994
19446_ENSG00000100938	deCODE	10	1	rs17102265	0.994
19482_ENSG00000119431	deCODE	1	1	rs1043836	1
19482_ENSG00000119431	deCODE	10	1	rs1043836	1
19504_ENSG00000168393	deCODE	1	1	rs150499816	1
19504_ENSG00000168393	deCODE	10	1	rs150499816	1
19523_ENSG00000116288	deCODE	1	1	rs226251/rs226249/rs379920/rs226253	0.414;0.282;0.168;0.133
19523_ENSG00000116288	deCODE	10	1	rs226251/rs226249/rs379920/rs226253	0.414;0.282;0.168;0.133
19558_ENSG00000134569	deCODE	1	1	rs2306029	0.998
19558_ENSG00000134569	deCODE	10	1	rs2306029	0.998
19560_ENSG00000221866	deCODE	1	0.1837	rs6467443	1
19560_ENSG00000221866	deCODE	10	0.1837	rs6467443	1
19561_ENSG00000004399	deCODE	1	1	rs2255703	1
19561_ENSG00000004399	deCODE	10	1	rs2255703	1
19615_ENSG00000122643	deCODE	1	1	rs4316067	0.991
19615_ENSG00000122643	deCODE	10	1	rs4316067	0.991
19617_ENSG00000106853	deCODE	1	1	rs41279067/rs41279069	0.897;0.103
19617_ENSG00000106853	deCODE	10	1	rs41279067/rs41279069	0.897;0.103
19631_ENSG00000113889	deCODE	1	0.2917	rs5030062	0.977
19631_ENSG00000113889	deCODE	10	0.2917	rs5030062	0.977
2278_ENSG00000035862	deCODE	10	0.9984	rs8068674	1
2278_ENSG00000035862	deCODE	10	0.0005	rs7220393	1
2278_ENSG00000035862	deCODE	10	0.0005	rs9902885	1
2609_ENSG00000101439	deCODE	1	0.0032	rs6114209/rs3827143/rs35966482/rs3761281/rs34897231/rs35488434/rs2016161/rs35610040/rs3827142/rs3787499/rs3787498/rs3827141/rs67567111/rs73318135	0.347;0.071;0.067;0.067;0.067;0.067;0.056;0.034;0.034;0.034;0.034;0.034;0.032;0.032
2609_ENSG00000101439	deCODE	10	0.0032	rs6114209/rs3827143/rs35966482/rs3761281/rs34897231/rs35488434/rs2016161/rs35610040/rs3827142/rs3787499/rs3787498/rs3827141/rs67567111/rs73318135	0.347;0.071;0.067;0.067;0.067;0.067;0.056;0.034;0.034;0.034;0.034;0.034;0.032;0.032
2635_ENSG00000204381	deCODE	1	1	rs663763/rs518294/rs682239/rs587010/rs679032/rs542275	0.219;0.155;0.155;0.155;0.149;0.134
2635_ENSG00000204381	deCODE	10	1	rs9633937	0.993
2635_ENSG00000204381	deCODE	10	0.0003	rs10891277	1
2644_ENSG00000154229	deCODE	1	0.2105	rs9895770	1
2644_ENSG00000154229	deCODE	10	0.0015	rs7225197	1
2644_ENSG00000154229	deCODE	10	0.0022	rs9747087	1
2644_ENSG00000154229	deCODE	10	0.001	rs9747460	1
2647_ENSG00000057608	deCODE	1	1	rs55913768/rs61832744	0.932;0.022
2647_ENSG00000057608	deCODE	10	1	rs55913768/rs61832744	0.932;0.022
2677_ENSG00000146648	deCODE	1	0.0011	rs77126132/rs74504435	0.850;0.116
2677_ENSG00000146648	deCODE	10	0.0011	rs77126132/rs74504435	0.850;0.116
2731_ENSG00000127948	deCODE	1	1	rs59882870	1
2731_ENSG00000127948	deCODE	10	1	rs59882870	1
2774_ENSG00000172349	deCODE	1	1	rs17875523/rs57763246/rs17875509/rs3899547/rs3926278/rs1803275/rs11556218/rs4577037/rs7166271/rs17875543/rs4778639/rs17875533	0.534;0.167;0.057;0.028;0.026;0.025;0.025;0.023;0.022;0.022;0.015;0.014
2774_ENSG00000172349	deCODE	10	1	rs17875523/rs57763246/rs17875509/rs3899547/rs3926278/rs1803275/rs11556218/rs4577037/rs7166271/rs17875543/rs4778639/rs17875533	0.534;0.167;0.057;0.028;0.026;0.025;0.025;0.023;0.022;0.022;0.015;0.014
2816_ENSG00000187244	deCODE	1	0.0029	rs10419906	1
2816_ENSG00000187244	deCODE	10	0.0029	rs10419906	1
2855_ENSG00000102882	deCODE	1	1	rs55732507/rs28529403	0.487;0.466
2855_ENSG00000102882	deCODE	10	1	rs55732507/rs28529403	0.487;0.466
2864_ENSG00000169032	deCODE	1	0.1942	rs12592213/rs12593413/rs12439324/rs12593241/rs8042785	0.229;0.226;0.226;0.226;0.093
2864_ENSG00000169032	deCODE	10	0.1942	rs12592213/rs12593413/rs12439324/rs12593241/rs8042785	0.229;0.226;0.226;0.226;0.093
2944_ENSG00000158747	deCODE	1	0.0669	rs2294630/rs12046364/rs1115163/rs3828101/rs7546665/rs11587840	0.285;0.246;0.184;0.150;0.055;0.045
2944_ENSG00000158747	deCODE	10	0.0004	rs214309	1
2944_ENSG00000158747	deCODE	10	0.0004	rs214321	1
3025_ENSG00000138685	deCODE	1	0.0705	rs2922979	1
3025_ENSG00000138685	deCODE	10	0.0705	rs2922979	1
3066_ENSG00000131981	deCODE	1	1	rs10498475/rs76424323/rs11125/rs113773209/rs77977490/rs112072844/rs76426991/rs79109213/rs118083722	0.196;0.196;0.196;0.132;0.060;0.054;0.051;0.051;0.051
3066_ENSG00000131981	deCODE	10	1	rs10498475/rs76424323/rs11125/rs113773209/rs77977490/rs112072844/rs76426991/rs79109213/rs118083722	0.196;0.196;0.196;0.132;0.060;0.054;0.051;0.051;0.051
3074_ENSG00000129988	deCODE	1	1	rs2232613	1
3074_ENSG00000129988	deCODE	10	1	rs2232613	1
3079_ENSG00000106538	deCODE	1	1	rs1047207/rs61421252/rs17173617/rs3735167/rs55974958/rs34489187/rs883138/rs28439010/rs10952252	0.233;0.190;0.190;0.148;0.114;0.024;0.019;0.018;0.018
3079_ENSG00000106538	deCODE	10	1	rs1047207/rs61421252/rs17173617/rs3735167/rs55974958/rs34489187/rs883138/rs28439010/rs10952252	0.233;0.190;0.190;0.148;0.114;0.024;0.019;0.018;0.018
3169_ENSG00000127415	deCODE	1	1	rs3733345	1
3169_ENSG00000127415	deCODE	10	1	rs3733345	1
3172_ENSG00000113273	deCODE	1	1	rs1065757/rs10942878/rs11743362	0.763;0.141;0.059
3172_ENSG00000113273	deCODE	10	1	rs1065757/rs10942878/rs11743362	0.763;0.141;0.059
3173_ENSG00000138744	deCODE	1	1	rs10518142/rs905958/rs58317633	0.716;0.218;0.060
3173_ENSG00000138744	deCODE	10	1	rs10518142/rs905958/rs58317633	0.716;0.218;0.060
3213_ENSG00000116962	deCODE	1	0.4264	rs2734807	1
3213_ENSG00000116962	deCODE	10	0.4264	rs2734807	1
3285_ENSG00000159403	deCODE	1	1	rs12146727	0.973
3285_ENSG00000159403	deCODE	10	1	rs12146727	0.973
3290_ENSG00000156535	deCODE	1	0.0278	rs4708089	1
3290_ENSG00000156535	deCODE	10	0.0278	rs4708089	1
3296_ENSG00000184144	deCODE	1	1	rs2071533	1
3296_ENSG00000184144	deCODE	10	1	rs2071533	1
3296_ENSG00000184144	deCODE	10	1	rs10793723/rs10900438/rs72755577/rs3767283/rs4951161/rs3767288/rs10900440	0.293;0.293;0.231;0.064;0.052;0.016;0.013
3296_ENSG00000184144	deCODE	10	0.0002	rs72755537	1
3296_ENSG00000184144	deCODE	10	0.0002	rs72755535	1
3298_ENSG00000144619	deCODE	1	1	rs163352	1
3298_ENSG00000144619	deCODE	10	1	rs163352	1
3299_ENSG00000149972	deCODE	1	0.0004	rs4528296/rs4492781/rs1461674/rs966465/rs7926159/rs7941365/rs7951940/rs4633425/rs7944606/rs7926907/rs11218693/rs1940483/rs2511796/rs2100831/rs1841613/rs10790511/rs4143858/rs7108717/rs10750213/rs7113594/rs4316475/rs1381329/rs1461682/rs2614546/rs282489/rs1461677/rs2447139/rs1531408/rs1381332/rs961168	0.086;0.044;0.032;0.031;0.031;0.031;0.031;0.031;0.031;0.031;0.031;0.031;0.030;0.030;0.030;0.029;0.029;0.029;0.029;0.029;0.029;0.029;0.028;0.028;0.027;0.027;0.027;0.027;0.027;0.027
3299_ENSG00000149972	deCODE	10	0.0004	rs4528296/rs4492781/rs1461674/rs966465/rs7926159/rs7941365/rs7951940/rs4633425/rs7944606/rs7926907/rs11218693/rs1940483/rs2511796/rs2100831/rs1841613/rs10790511/rs4143858/rs7108717/rs10750213/rs7113594/rs4316475/rs1381329/rs1461682/rs2614546/rs282489/rs1461677/rs2447139/rs1531408/rs1381332/rs961168	0.086;0.044;0.032;0.031;0.031;0.031;0.031;0.031;0.031;0.031;0.031;0.031;0.030;0.030;0.030;0.029;0.029;0.029;0.029;0.029;0.029;0.029;0.028;0.028;0.027;0.027;0.027;0.027;0.027;0.027
3314_ENSG00000151892	deCODE	1	0.0524	rs4550150/rs4384313/rs4356140/rs10885876	0.355;0.294;0.294;0.015
3314_ENSG00000151892	deCODE	10	0.0524	rs4550150/rs4384313/rs4356140/rs10885876	0.355;0.294;0.294;0.015
3320_ENSG00000163453	deCODE	1	0.9999	rs1718860	1
3320_ENSG00000163453	deCODE	10	0.9999	rs1718860	1
3326_ENSG00000182985	deCODE	1	1	rs11215406/rs11215400/rs11215416/rs17564430	0.523;0.221;0.194;0.029
3326_ENSG00000182985	deCODE	10	1	rs11215406/rs11215400/rs11215416/rs17564430	0.523;0.221;0.194;0.029
3340_ENSG00000113296	deCODE	1	0.9249	rs13167730	0.997
3340_ENSG00000113296	deCODE	10	0.9249	rs13167730	0.997
3366_ENSG00000143369	deCODE	1	1	rs3737240	0.998
3366_ENSG00000143369	deCODE	10	1	rs3737240	0.998
3461_ENSG00000132692	deCODE	1	1	rs2365715	1
3461_ENSG00000132692	deCODE	10	1	rs2365715	1
3484_ENSG00000135744	deCODE	1	0.0015	rs11122580/rs2071404/rs11568018/rs2071405/rs5046/rs11568016/rs3827750/rs3789678	0.159;0.159;0.154;0.154;0.145;0.096;0.060;0.045
3484_ENSG00000135744	deCODE	10	0.0015	rs11122580/rs2071404/rs11568018/rs2071405/rs5046/rs11568016/rs3827750/rs3789678	0.159;0.159;0.154;0.154;0.145;0.096;0.060;0.045
3488_ENSG00000121691	deCODE	1	1	rs2420388/rs4755372/rs4756148/rs2284367/rs4755373/rs2284365/rs10836244/rs769217/rs7113917/rs1408035	0.124;0.103;0.102;0.098;0.098;0.098;0.098;0.098;0.086;0.048
3488_ENSG00000121691	deCODE	10	1	rs2420388/rs4755372/rs4756148/rs2284367/rs4755373/rs2284365/rs10836244/rs769217/rs7113917/rs1408035	0.124;0.103;0.102;0.098;0.098;0.098;0.098;0.098;0.086;0.048
3581_ENSG00000145192	deCODE	1	1	rs2248690/rs4686790/rs9842073/rs2593814/rs6777646/rs35094235/rs6779468/rs12486044/rs6444148/rs12493525/rs6444149/rs55727368/rs10937255/rs6775934/rs2681428/rs10937254	0.262;0.132;0.059;0.048;0.046;0.045;0.042;0.042;0.040;0.040;0.040;0.040;0.036;0.036;0.036;0.019
3581_ENSG00000145192	deCODE	10	1	rs2248690/rs4686790/rs9842073/rs2593814/rs6777646/rs35094235/rs6779468/rs12486044/rs6444148/rs12493525/rs6444149/rs55727368/rs10937255/rs6775934/rs2681428/rs10937254	0.262;0.132;0.059;0.048;0.046;0.045;0.042;0.042;0.040;0.040;0.040;0.040;0.036;0.036;0.036;0.019
3583_ENSG00000100299	deCODE	1	1	rs2071421	1
3583_ENSG00000100299	deCODE	10	1	rs2071421	1
3583_ENSG00000100299	deCODE	10	0.0001	rs6151419	1
3583_ENSG00000100299	deCODE	10	0.0001	rs6151429	1
3583_ENSG00000100299	deCODE	10	1	rs9616878	1
3593_ENSG00000164305	deCODE	1	0.6935	rs111667591	0.98
3593_ENSG00000164305	deCODE	10	0.6783	rs111667591	1
3593_ENSG00000164305	deCODE	10	0.0014	rs11733991	1
3607_ENSG00000050165	deCODE	1	0.0036	rs11022114	1
3607_ENSG00000050165	deCODE	10	0.0036	rs11022114	1
3616_ENSG00000135677	deCODE	1	0.9952	rs1690277/rs1690278/rs2620727/rs561593/rs1244888/rs2620728/rs1312808/rs1244883/rs903180/rs1261861/rs565356/rs1244882/rs1244887/rs564495/rs1244885/rs516590/rs1244876/rs1245175/rs1245174/rs1244884/rs1269548/rs1061743/rs674/rs2682725/rs575289/rs1269547/rs1244875/rs1244874/rs1244797/rs1147100/rs1147092/rs1244795/rs472721/rs1147088/rs2620733/rs1244868/rs1147089/rs1147090	0.060;0.058;0.050;0.049;0.046;0.043;0.042;0.037;0.036;0.032;0.032;0.032;0.031;0.029;0.029;0.026;0.026;0.024;0.023;0.023;0.022;0.022;0.022;0.020;0.018;0.018;0.017;0.017;0.011;0.009;0.009;0.006;0.006;0.006;0.005;0.005;0.005;0.005
3616_ENSG00000135677	deCODE	10	0.9981	rs1690277/rs2620727/rs561593/rs1244888/rs1312808/rs903180/rs1244883/rs565356/rs1261861/rs1244882/rs1244887/rs516590/rs564495/rs1244885/rs1244876/rs1690278/rs1245175/rs1245174/rs1244884/rs1269548/rs674/rs1061743/rs2682725/rs2620728/rs575289/rs1244875/rs1244874/rs1269547/rs1244797/rs1147100/rs1147092/rs1244795/rs1147088/rs472721/rs1244868/rs2620733/rs1147089	0.072;0.058;0.057;0.053;0.049;0.042;0.039;0.033;0.033;0.033;0.032;0.030;0.030;0.029;0.029;0.027;0.025;0.024;0.023;0.023;0.023;0.022;0.021;0.020;0.019;0.017;0.017;0.012;0.011;0.010;0.009;0.006;0.005;0.005;0.005;0.005;0.005
3622_ENSG00000100600	deCODE	1	0.0011	rs2236264/rs1242111	0.786;0.196
3622_ENSG00000100600	deCODE	10	0.0011	rs2236264/rs1242111	0.786;0.196
3640_ENSG00000163956	deCODE	1	1	rs1622883	1
3640_ENSG00000163956	deCODE	10	1	rs1622883	1
3799_ENSG00000164879	deCODE	1	0.0026	rs2072696	1
3799_ENSG00000164879	deCODE	10	0.0026	rs2072696	1
3848_ENSG00000111640	deCODE	1	0.0312	rs3741915	1
3848_ENSG00000111640	deCODE	10	0.0015	rs3741915	1
3848_ENSG00000111640	deCODE	10	0.1293	rs2267966	1
3848_ENSG00000111640	deCODE	10	0.0003	rs2534713	1
3848_ENSG00000111640	deCODE	10	0.0003	rs2058288/rs1034969/rs2534716/rs2534717	0.624;0.150;0.150;0.048
3852_ENSG00000132002	deCODE	1	0.9998	rs8108187/rs12983483/rs10422750/rs10411738/rs10415386/rs7003/rs12984644/rs6511936/rs10417505/rs8104440/rs10409623/rs12984596	0.480;0.136;0.073;0.055;0.041;0.038;0.030;0.029;0.021;0.021;0.020;0.017
3852_ENSG00000132002	deCODE	10	0.0002	rs10408656	1
3858_ENSG00000143727	deCODE	1	1	rs79716074/rs11553746/rs59937473	0.481;0.457;0.062
3858_ENSG00000143727	deCODE	10	1	rs79716074/rs11553746/rs59937473	0.481;0.457;0.062
3894_ENSG00000124357	deCODE	1	1	rs2287328/rs2287329/rs13003421/rs71414879/rs12996507/rs11676435/rs13023145/rs34550823/rs11677558/rs71414876/rs7576208/rs35461599/rs7606102	0.163;0.152;0.116;0.106;0.101;0.093;0.075;0.070;0.037;0.014;0.010;0.010;0.006
3894_ENSG00000124357	deCODE	10	1	rs2287328/rs2287329/rs13003421/rs71414879/rs12996507/rs11676435/rs13023145/rs34550823/rs11677558/rs71414876/rs7576208/rs35461599/rs7606102	0.163;0.152;0.116;0.106;0.101;0.093;0.075;0.070;0.037;0.014;0.010;0.010;0.006
4155_ENSG00000041982	deCODE	1	0.0052	rs1138545	1
4155_ENSG00000041982	deCODE	10	0.0052	rs1138545	1
4159_ENSG00000000971	deCODE	1	0.0007	rs70621/rs70620/rs12406047/rs11799595/rs3753396/rs10922107/rs1831280/rs11801630/rs12402808/rs10489456/rs74213209/rs11584505/rs1048663/rs742855	0.090;0.090;0.070;0.070;0.070;0.070;0.070;0.070;0.070;0.070;0.070;0.070;0.061;0.058
4159_ENSG00000000971	deCODE	10	0.0007	rs70621/rs70620/rs12406047/rs11799595/rs3753396/rs10922107/rs1831280/rs11801630/rs12402808/rs10489456/rs74213209/rs11584505/rs1048663/rs742855	0.090;0.090;0.070;0.070;0.070;0.070;0.070;0.070;0.070;0.070;0.070;0.070;0.061;0.058
4162_ENSG00000091513	deCODE	1	0.9901	rs8177253/rs8177252/rs8177256/rs8177248/rs8177262/rs8177261/rs6439439/rs8177247/rs8177245/rs1525892/rs3811647/rs8177272/rs8177271/rs1358023	0.128;0.120;0.094;0.093;0.083;0.078;0.078;0.075;0.075;0.031;0.029;0.029;0.026;0.026
4162_ENSG00000091513	deCODE	10	0.9901	rs8177253/rs8177252/rs8177256/rs8177248/rs8177262/rs8177261/rs6439439/rs8177247/rs8177245/rs1525892/rs3811647/rs8177272/rs8177271/rs1358023	0.128;0.120;0.094;0.093;0.083;0.078;0.078;0.075;0.075;0.031;0.029;0.029;0.026;0.026
4188_ENSG00000053371	deCODE	1	0.1982	rs61766662/rs12122880	0.612;0.388
4188_ENSG00000053371	deCODE	10	0.1982	rs61766662/rs12122880	0.612;0.388
4192_ENSG00000117448	deCODE	1	1	rs72692627	1
4192_ENSG00000117448	deCODE	10	1	rs72692627	1
4209_ENSG00000009844	deCODE	1	0.0239	rs6928689/rs75889286/rs3804517/rs1835/rs75989480	0.925;0.013;0.005;0.005;0.005
4209_ENSG00000009844	deCODE	10	0.0239	rs6928689/rs75889286/rs3804517/rs1835/rs75989480	0.925;0.013;0.005;0.005;0.005
4220_ENSG00000151422	deCODE	1	0.6476	rs13178668/rs57561676/rs62361341/rs2900036/rs17161505/rs10070327/rs57928004/rs3805598/rs58193244/rs4448048/rs28862652/rs6894386/rs62361342/rs62361343/rs2113001/rs10062211/rs7715658/rs7728920/rs111924886/rs7724385/rs62363289/rs2009646/rs10067117/rs3805599/rs113837779/rs10477430/rs62361344/rs10477428/rs62361345/rs6888173/rs28765243/rs10477429/rs2081128/rs10477935/rs1396444/rs57703314/rs10477432/rs6…	0.336;0.132;0.015;0.014;0.014;0.013;0.012;0.012;0.009;0.009;0.008;0.008;0.008;0.008;0.008;0.008;0.008;0.008;0.008;0.008;0.007;0.007;0.007;0.007;0.007;0.007;0.007;0.007;0.007;0.007;0.007;0.007;0.007;0.007;0.006;0.006;0.006;0.006;0.006;0.005;0.005;0.005;0.005;0.005;0.004;0.004;0.004;0.004;0.004;0.004;0.004;0.004;0.004;0.004;0.004;0.004;0.004;0.004;0.004;0.004;0.004;0.004;0.004;0.004;0.004;0.004;0.0…
4220_ENSG00000151422	deCODE	10	0.6476	rs13178668/rs57561676/rs62361341/rs2900036/rs17161505/rs10070327/rs57928004/rs3805598/rs58193244/rs4448048/rs28862652/rs6894386/rs62361342/rs62361343/rs2113001/rs10062211/rs7715658/rs7728920/rs111924886/rs7724385/rs62363289/rs2009646/rs10067117/rs3805599/rs113837779/rs10477430/rs62361344/rs10477428/rs62361345/rs6888173/rs28765243/rs10477429/rs2081128/rs10477935/rs1396444/rs57703314/rs10477432/rs6…	0.336;0.132;0.015;0.014;0.014;0.013;0.012;0.012;0.009;0.009;0.008;0.008;0.008;0.008;0.008;0.008;0.008;0.008;0.008;0.008;0.007;0.007;0.007;0.007;0.007;0.007;0.007;0.007;0.007;0.007;0.007;0.007;0.007;0.007;0.006;0.006;0.006;0.006;0.006;0.005;0.005;0.005;0.005;0.005;0.004;0.004;0.004;0.004;0.004;0.004;0.004;0.004;0.004;0.004;0.004;0.004;0.004;0.004;0.004;0.004;0.004;0.004;0.004;0.004;0.004;0.004;0.0…
4250_ENSG00000088833	deCODE	1	0.5927	rs6074626/rs6074631/rs6033858/rs3795135	0.360;0.300;0.196;0.105
4250_ENSG00000088833	deCODE	10	0.0246	rs6042602	1
4254_ENSG00000015676	deCODE	1	1	rs307007/rs11768280/rs17132119/rs10240967/rs6960800/rs7777265/rs17172886	0.690;0.086;0.085;0.028;0.028;0.019;0.018
4254_ENSG00000015676	deCODE	10	1	rs307007/rs11768280/rs17132119/rs10240967/rs6960800/rs7777265/rs17172886	0.690;0.086;0.085;0.028;0.028;0.019;0.018
4276_ENSG00000089220	deCODE	1	0.0009	rs12316703	1
4276_ENSG00000089220	deCODE	10	0.0005	rs12316703	1
4276_ENSG00000089220	deCODE	10	0.0033	rs78123962	1
4276_ENSG00000089220	deCODE	10	0.0724	rs77690504	1
4276_ENSG00000089220	deCODE	10	0.0005	rs4766901	1
4276_ENSG00000089220	deCODE	10	0.0004	rs575121	1
4276_ENSG00000089220	deCODE	10	0.9999	rs542689	1
4278_ENSG00000185624	deCODE	1	0.0004	rs6502103	0.993
4278_ENSG00000185624	deCODE	10	0.0004	rs6502103	0.993
4342_ENSG00000090339	deCODE	1	0.9812	rs5498	1
4342_ENSG00000090339	deCODE	10	0.9812	rs5498	1
4467_ENSG00000152583	deCODE	1	1	rs7681694	1
4467_ENSG00000152583	deCODE	10	1	rs7681694	1
4468_ENSG00000063176	deCODE	1	1	rs547348/rs3848543/rs3745733/rs550455/rs281411/rs386551/rs4365394/rs443527/rs10426317/rs2303147/rs386243/rs561395/rs510066	0.225;0.093;0.088;0.086;0.084;0.066;0.066;0.066;0.059;0.054;0.041;0.021;0.014
4468_ENSG00000063176	deCODE	10	1	rs547348/rs3848543/rs3745733/rs550455/rs281411/rs386551/rs4365394/rs443527/rs10426317/rs2303147/rs386243/rs561395/rs510066	0.225;0.093;0.088;0.086;0.084;0.066;0.066;0.066;0.059;0.054;0.041;0.021;0.014
4498_ENSG00000149294	deCODE	1	0.0008	rs2288158	1
4498_ENSG00000149294	deCODE	10	0.0008	rs2288158	1
4563_ENSG00000124181	deCODE	1	0.9955	rs8122094	1
4563_ENSG00000124181	deCODE	10	0.9955	rs8122094	1
4564_ENSG00000136040	deCODE	1	0.3459	rs7971713/rs7971522/rs59129883	0.467;0.467;0.036
4564_ENSG00000136040	deCODE	10	0.3459	rs7971713/rs7971522/rs59129883	0.467;0.467;0.036
4775_ENSG00000148180	deCODE	1	1	rs10818527/rs306760/rs306761/rs10818526	0.314;0.310;0.280;0.095
4775_ENSG00000148180	deCODE	10	1	rs10818527/rs306760/rs306761/rs10818526	0.314;0.310;0.280;0.095
4911_ENSG00000084207	deCODE	1	1	rs4930444	1
4911_ENSG00000084207	deCODE	10	1	rs4930444	1
4920_ENSG00000090382	deCODE	1	1	rs4761234	1
4920_ENSG00000090382	deCODE	10	1	rs4761234	1
4961_ENSG00000182718	deCODE	1	1	rs8033800	1
4961_ENSG00000182718	deCODE	10	1	rs8033800	1
4964_ENSG00000164307	deCODE	1	1	rs28333/rs28337/rs30185/rs30186/rs469367/rs467735	0.175;0.175;0.175;0.175;0.175;0.118
4964_ENSG00000164307	deCODE	10	1	rs28333/rs28337/rs30185/rs30186/rs469367/rs467735	0.175;0.175;0.175;0.175;0.175;0.118
4968_ENSG00000042493	deCODE	1	1	rs56352074	1
4968_ENSG00000042493	deCODE	10	1	rs56352074	1
4978_ENSG00000136279	deCODE	1	1	rs56665454/rs2595693/rs10236567	0.637;0.222;0.136
4978_ENSG00000136279	deCODE	10	1	rs56665454/rs2595693/rs10236567	0.637;0.222;0.136
4984_ENSG00000139684	deCODE	1	1	rs9778/rs8192892/rs1341748/rs73193055/rs8192885/rs8192888/rs8192887/rs8192886/rs73193056	0.158;0.137;0.137;0.114;0.090;0.087;0.087;0.086;0.083
4984_ENSG00000139684	deCODE	10	1	rs9778/rs8192892/rs1341748/rs73193055/rs8192885/rs8192888/rs8192887/rs8192886/rs73193056	0.158;0.137;0.137;0.114;0.090;0.087;0.087;0.086;0.083
4991_ENSG00000179399	deCODE	1	1	rs342706	1
4991_ENSG00000179399	deCODE	10	1	rs342706	1
4992_ENSG00000030582	deCODE	1	1	rs5848	1
4992_ENSG00000030582	deCODE	10	1	rs5848	1
4996_ENSG00000113905	deCODE	1	1	rs186268843/rs55636108	0.718;0.282
4996_ENSG00000113905	deCODE	10	1	rs186268843/rs55636108	0.718;0.282
5012_ENSG00000106992	deCODE	10	0.0021	rs9919018	1
5012_ENSG00000106992	deCODE	10	0.0019	rs67145503	1
5012_ENSG00000106992	deCODE	10	0.9999	rs10739700	1
5012_ENSG00000106992	deCODE	10	0.0012	rs66510043	0.974
5015_ENSG00000146070	deCODE	1	1	rs1421369/rs1421378/rs6935460/rs6923031	0.490;0.208;0.188;0.076
5015_ENSG00000146070	deCODE	10	1	rs1421369/rs1421378/rs6935460/rs6923031	0.490;0.208;0.188;0.076
5018_ENSG00000117592	deCODE	1	0.7618	rs34259759/rs113692654/rs6660804/rs6670071/rs12058528/rs7529089/rs12080769/rs7529377/rs7521536/rs7524592/rs12065426/rs7524403/rs57032935/rs34025182/rs912767/rs33942654/rs34332254/rs7525100/rs35379498/rs33951697/rs61828883/rs34464492/rs61828886/rs61828888/rs61828887/rs35088930/rs4272656/rs7413754/rs7516544/rs7536935/rs12071988/rs7550581/rs6700517/rs12075021/rs12077271/rs12744267/rs12745058/rs12565…	0.035;0.034;0.030;0.030;0.030;0.027;0.027;0.027;0.027;0.027;0.027;0.025;0.025;0.025;0.025;0.022;0.022;0.021;0.020;0.019;0.017;0.017;0.016;0.016;0.016;0.015;0.015;0.014;0.014;0.014;0.014;0.014;0.014;0.014;0.013;0.013;0.013;0.013;0.012;0.011;0.011;0.009;0.007;0.007;0.007;0.006;0.006;0.006;0.006;0.006;0.006;0.006;0.005;0.005;0.005;0.004;0.004;0.004;0.004;0.004;0.004;0.004;0.004;0.004;0.004;0.004
5018_ENSG00000117592	deCODE	10	0.7618	rs34259759/rs113692654/rs6660804/rs6670071/rs12058528/rs7529089/rs12080769/rs7529377/rs7521536/rs7524592/rs12065426/rs7524403/rs57032935/rs34025182/rs912767/rs33942654/rs34332254/rs7525100/rs35379498/rs33951697/rs61828883/rs34464492/rs61828886/rs61828888/rs61828887/rs35088930/rs4272656/rs7413754/rs7516544/rs7536935/rs12071988/rs7550581/rs6700517/rs12075021/rs12077271/rs12744267/rs12745058/rs12565…	0.035;0.034;0.030;0.030;0.030;0.027;0.027;0.027;0.027;0.027;0.027;0.025;0.025;0.025;0.025;0.022;0.022;0.021;0.020;0.019;0.017;0.017;0.016;0.016;0.016;0.015;0.015;0.014;0.014;0.014;0.014;0.014;0.014;0.014;0.013;0.013;0.013;0.013;0.012;0.011;0.011;0.009;0.007;0.007;0.007;0.006;0.006;0.006;0.006;0.006;0.006;0.006;0.005;0.005;0.005;0.004;0.004;0.004;0.004;0.004;0.004;0.004;0.004;0.004;0.004;0.004
5021_ENSG00000180817	deCODE	1	1	rs12358617/rs10823500	0.746;0.247
5021_ENSG00000180817	deCODE	10	1	rs7082562	1
5021_ENSG00000180817	deCODE	10	0.0003	rs7919039	1
5021_ENSG00000180817	deCODE	10	0.0004	rs10740329/rs12780489	0.669;0.331
5060_ENSG00000120217	deCODE	1	1	rs1411262/rs822342/rs822341/rs7041009	0.657;0.124;0.100;0.095
5060_ENSG00000120217	deCODE	10	1	rs1411262/rs822342/rs822341/rs7041009	0.657;0.124;0.100;0.095
5061_ENSG00000160223	deCODE	1	0.9994	rs11558819/rs56124762	0.590;0.372
5061_ENSG00000160223	deCODE	10	0.9994	rs11558819/rs56124762	0.590;0.372
5069_ENSG00000196352	deCODE	1	0.0002	rs7526831/rs11584921/rs61822669/rs1583090/rs11580382/rs11580387/rs61822673/rs4844588/rs7514661/rs7532664/rs4844589/rs11582249/rs55638602/rs7518565/rs10494890/rs7535532/rs6684804/rs1583091/rs6540893/rs10442696/rs61822674/rs7543117/rs6660254	0.078;0.078;0.078;0.078;0.039;0.039;0.039;0.039;0.039;0.039;0.039;0.039;0.039;0.039;0.039;0.028;0.028;0.028;0.028;0.028;0.028;0.028;0.028
5069_ENSG00000196352	deCODE	10	0.0002	rs7526831/rs11584921/rs61822669/rs1583090/rs11580382/rs11580387/rs61822673/rs4844588/rs7514661/rs7532664/rs4844589/rs11582249/rs55638602/rs7518565/rs10494890/rs7535532/rs6684804/rs1583091/rs6540893/rs10442696/rs61822674/rs7543117/rs6660254	0.078;0.078;0.078;0.078;0.039;0.039;0.039;0.039;0.039;0.039;0.039;0.039;0.039;0.039;0.039;0.028;0.028;0.028;0.028;0.028;0.028;0.028;0.028
5078_ENSG00000106123	deCODE	1	0.0008	rs8177107/rs8177105	0.783;0.217
5078_ENSG00000106123	deCODE	10	0.0008	rs8177107/rs8177105	0.783;0.217
5109_ENSG00000091129	deCODE	1	0.0057	rs6958498/rs6978315/rs404287/rs393245/rs392976/rs383341/rs379986/rs382932/rs397704/rs369800/rs402029/rs449540/rs369884/rs1269627/rs449711	0.081;0.081;0.081;0.081;0.081;0.070;0.070;0.070;0.070;0.052;0.049;0.048;0.048;0.044;0.036
5109_ENSG00000091129	deCODE	10	0.0003	rs1859767	1
5109_ENSG00000091129	deCODE	10	0.0005	rs1034826	1
5109_ENSG00000091129	deCODE	10	0.0003	rs1158036	1
5112_ENSG00000091972	deCODE	1	0.0011	rs7647411/rs1343852/rs2272022/rs13098589/rs12491166	0.210;0.205;0.205;0.205;0.147
5112_ENSG00000091972	deCODE	10	0.0011	rs7647411/rs1343852/rs2272022/rs13098589/rs12491166	0.210;0.205;0.205;0.205;0.147
5124_ENSG00000105376	deCODE	1	0.9968	rs281439	1
5124_ENSG00000105376	deCODE	10	0.9968	rs281439	1
5139_ENSG00000182168	deCODE	1	0.0038	rs17383694/rs13148787/rs112323541/rs17384050/rs13134684/rs7668120/rs35826499/rs28559808/rs34881257/rs35449392/rs35063103/rs13135096/rs17443101/rs13107936/rs35786582/rs34377507	0.118;0.102;0.097;0.093;0.080;0.073;0.063;0.055;0.048;0.045;0.043;0.043;0.031;0.031;0.023;0.021
5139_ENSG00000182168	deCODE	10	0.0038	rs17383694/rs13148787/rs112323541/rs17384050/rs13134684/rs7668120/rs35826499/rs28559808/rs34881257/rs35449392/rs35063103/rs13135096/rs17443101/rs13107936/rs35786582/rs34377507	0.118;0.102;0.097;0.093;0.080;0.073;0.063;0.055;0.048;0.045;0.043;0.043;0.031;0.031;0.023;0.021
5196_ENSG00000136448	deCODE	1	0.6364	rs10451271/rs59246405/rs7216522/rs877598/rs7220106/rs11650033/rs8071302/rs2157840/rs55838522/rs2239920/rs6503421/rs7502890/rs1468120/rs2106354/rs60246838/rs8066411/rs17746351/rs916660/rs1005136/rs875750/rs1053733/rs7225240/rs17684944/rs2301597	0.197;0.160;0.102;0.096;0.044;0.044;0.044;0.034;0.032;0.018;0.016;0.015;0.015;0.015;0.014;0.014;0.014;0.014;0.014;0.014;0.011;0.008;0.008;0.008
5196_ENSG00000136448	deCODE	10	1	rs28570440	1
5196_ENSG00000136448	deCODE	10	0.0004	rs877598	1
5196_ENSG00000136448	deCODE	10	0.0004	rs56360935	1
5196_ENSG00000136448	deCODE	10	0.0004	rs59695806	1
5196_ENSG00000136448	deCODE	10	0.0005	rs2239923	1
5196_ENSG00000136448	deCODE	10	0.0004	rs2239920	0.992
5196_ENSG00000136448	deCODE	10	0.0004	rs2239918	1
5202_ENSG00000171497	deCODE	1	1	rs17843929/rs67481496	0.774;0.224
5202_ENSG00000171497	deCODE	10	1	rs17843929/rs67481496	0.774;0.224
5227_ENSG00000152256	deCODE	1	0.985	rs2701268/rs13398175/rs6730763/rs1574257/rs12052479/rs4075604/rs56832945/rs61194385/rs34871211	0.408;0.100;0.095;0.078;0.069;0.067;0.058;0.049;0.038
5227_ENSG00000152256	deCODE	10	0.985	rs2701268/rs13398175/rs6730763/rs1574257/rs12052479/rs4075604/rs56832945/rs61194385/rs34871211	0.408;0.100;0.095;0.078;0.069;0.067;0.058;0.049;0.038
5346_ENSG00000214078	deCODE	1	1	rs143646210	1
5346_ENSG00000214078	deCODE	10	1	rs143646210	1
5392_ENSG00000026103	deCODE	1	1	rs7097572/rs3824729/rs7897395/rs10887877/rs6586164/rs6586163/rs1324551/rs6586166/rs6586167	0.130;0.130;0.130;0.129;0.129;0.129;0.129;0.031;0.028
5392_ENSG00000026103	deCODE	10	1	rs7097572/rs3824729/rs7897395/rs10887877/rs6586164/rs6586163/rs1324551/rs6586166/rs6586167	0.130;0.130;0.130;0.129;0.129;0.129;0.129;0.031;0.028
5430_ENSG00000198053	deCODE	1	1	rs6132062	0.999
5430_ENSG00000198053	deCODE	10	1	rs6132062	0.999
5456_ENSG00000150656	deCODE	1	0.0004	rs17817077	1
5456_ENSG00000150656	deCODE	10	0.0004	rs17817077	1
5478_ENSG00000086205	deCODE	1	1	rs76453843/rs61886538/rs7930322	0.375;0.375;0.246
5478_ENSG00000086205	deCODE	10	1	rs76453843/rs61886538/rs7930322	0.375;0.375;0.246
5483_ENSG00000182175	deCODE	1	0.0004	rs11074135	0.954
5483_ENSG00000182175	deCODE	10	0.0004	rs11074135	1
5483_ENSG00000182175	deCODE	10	0.0004	rs4778093	1
5483_ENSG00000182175	deCODE	10	0.0003	rs3752102	1
5483_ENSG00000182175	deCODE	10	0.0003	rs11854936	1
5483_ENSG00000182175	deCODE	10	0.0005	rs1881836	1
5615_ENSG00000113391	deCODE	1	0.9969	rs13165400/rs10055389/rs12153501/rs28534784/rs72786647/rs10075217/rs12153021/rs1470150/rs167570/rs17312456/rs6898842/rs67914792/rs10036891/rs10214278/rs10476593/rs55724660/rs36042718/rs13153987/rs10061377/rs34891708/rs55832164/rs13164315/rs13357713/rs10038828/rs10038831/rs17372649/rs17372615/rs17372725/rs1031424/rs13182631/rs10045836/rs13156202/rs35496867/rs66564678/rs10044066/rs72786662/rs100781…	0.021;0.015;0.015;0.014;0.014;0.013;0.013;0.012;0.012;0.012;0.012;0.011;0.010;0.010;0.010;0.008;0.007;0.007;0.007;0.007;0.007;0.007;0.007;0.007;0.007;0.007;0.007;0.007;0.007;0.007;0.007;0.007;0.007;0.007;0.006;0.006;0.006;0.006;0.006;0.006;0.006;0.006;0.006;0.006;0.006;0.005;0.005;0.005;0.005;0.005;0.005;0.005;0.005;0.005;0.005;0.005;0.005;0.005;0.005;0.005;0.005;0.005;0.005;0.005;0.005;0.005;0.0…
5615_ENSG00000113391	deCODE	10	0.9969	rs13165400/rs10055389/rs12153501/rs28534784/rs72786647/rs10075217/rs12153021/rs1470150/rs167570/rs17312456/rs6898842/rs67914792/rs10036891/rs10214278/rs10476593/rs55724660/rs36042718/rs13153987/rs10061377/rs34891708/rs55832164/rs13164315/rs13357713/rs10038828/rs10038831/rs17372649/rs17372615/rs17372725/rs1031424/rs13182631/rs10045836/rs13156202/rs35496867/rs66564678/rs10044066/rs72786662/rs100781…	0.021;0.015;0.015;0.014;0.014;0.013;0.013;0.012;0.012;0.012;0.012;0.011;0.010;0.010;0.010;0.008;0.007;0.007;0.007;0.007;0.007;0.007;0.007;0.007;0.007;0.007;0.007;0.007;0.007;0.007;0.007;0.007;0.007;0.007;0.006;0.006;0.006;0.006;0.006;0.006;0.006;0.006;0.006;0.006;0.006;0.005;0.005;0.005;0.005;0.005;0.005;0.005;0.005;0.005;0.005;0.005;0.005;0.005;0.005;0.005;0.005;0.005;0.005;0.005;0.005;0.005;0.0…
5632_ENSG00000095713	deCODE	1	0.0002	rs684225	1
5632_ENSG00000095713	deCODE	10	0.0002	rs684225	1
5634_ENSG00000101346	deCODE	1	0.5145	rs242609/rs242599/rs6119758/rs6058523/rs173355/rs242607	0.468;0.202;0.104;0.102;0.055;0.049
5634_ENSG00000101346	deCODE	10	0.5145	rs242609/rs242599/rs6119758/rs6058523/rs173355/rs242607	0.468;0.202;0.104;0.102;0.055;0.049
5646_ENSG00000169413	deCODE	1	1	rs1045922/rs986192/rs2319516/rs986193/rs67668132	0.232;0.214;0.181;0.181;0.181
5646_ENSG00000169413	deCODE	10	1	rs67172183	1
5646_ENSG00000169413	deCODE	10	0.0002	rs4982360	1
5646_ENSG00000169413	deCODE	10	0.0002	rs6571415	1
5646_ENSG00000169413	deCODE	10	0.0002	rs8012218	1
5660_ENSG00000109610	deCODE	1	0.9994	rs2695234	1
5660_ENSG00000109610	deCODE	10	0.9994	rs2695234	1
5687_ENSG00000130175	deCODE	1	1	rs11557488	1
5687_ENSG00000130175	deCODE	10	1	rs11557488	1
5687_ENSG00000130175	deCODE	10	0.0006	rs4804598	1
5687_ENSG00000130175	deCODE	10	0.0018	rs313624	1
5687_ENSG00000130175	deCODE	10	0.0018	rs34095	1
5687_ENSG00000130175	deCODE	10	0.0057	rs34091	1
5701_ENSG00000163815	deCODE	1	0.0071	rs10865936/rs2056320/rs10514712	0.607;0.207;0.186
5701_ENSG00000163815	deCODE	10	0.0082	rs17368353	1
5701_ENSG00000163815	deCODE	10	0.0057	rs12498086	1
5727_ENSG00000187676	deCODE	1	1	rs1606180/rs2025727/rs7994976/rs2313819/rs4941811/rs4941810/rs1849167/rs2203090/rs4943306	0.176;0.137;0.137;0.101;0.101;0.101;0.094;0.064;0.043
5727_ENSG00000187676	deCODE	10	1	rs1606180/rs2025727/rs7994976/rs2313819/rs4941811/rs4941810/rs1849167/rs2203090/rs4943306	0.176;0.137;0.137;0.101;0.101;0.101;0.094;0.064;0.043
5737_ENSG00000187764	deCODE	1	0.0006	rs186851142/rs45464494	0.698;0.302
5737_ENSG00000187764	deCODE	10	0.0006	rs186851142/rs45464494	0.698;0.302
5740_ENSG00000169855	deCODE	1	0.0005	rs6807536/rs3773233/rs3773232/rs3773236/rs7626082/rs11127632/rs3773244/rs3773241	0.185;0.185;0.176;0.123;0.110;0.065;0.056;0.052
5740_ENSG00000169855	deCODE	10	0.0005	rs6807536/rs3773233/rs3773232/rs3773236/rs7626082/rs11127632/rs3773244/rs3773241	0.185;0.185;0.176;0.123;0.110;0.065;0.056;0.052
5742_ENSG00000162836	deCODE	1	1	rs12145385	1
5742_ENSG00000162836	deCODE	10	1	rs12145385	1
5900_ENSG00000169567	deCODE	1	1	rs6867286/rs12518619/rs17169131/rs72803736/rs7720393/rs1422662/rs61564241/rs72803740/rs7736315/rs72803741/rs1035416/rs1035417/rs7728773/rs112578858/rs6874155/rs2107511/rs3891636/rs9800001/rs112241559/rs72803745/rs72803756/rs3852209/rs7449123/rs57160828/rs72803754/rs2278058	0.059;0.057;0.054;0.054;0.054;0.053;0.053;0.051;0.051;0.051;0.049;0.049;0.047;0.047;0.047;0.047;0.039;0.027;0.020;0.007;0.007;0.006;0.006;0.006;0.006;0.005
5900_ENSG00000169567	deCODE	10	1	rs6867286/rs12518619/rs17169131/rs72803736/rs7720393/rs1422662/rs61564241/rs72803740/rs7736315/rs72803741/rs1035416/rs1035417/rs7728773/rs112578858/rs6874155/rs2107511/rs3891636/rs9800001/rs112241559/rs72803745/rs72803756/rs3852209/rs7449123/rs57160828/rs72803754/rs2278058	0.059;0.057;0.054;0.054;0.054;0.053;0.053;0.051;0.051;0.051;0.049;0.049;0.047;0.047;0.047;0.047;0.039;0.027;0.020;0.007;0.007;0.006;0.006;0.006;0.006;0.005
6247_ENSG00000101307	deCODE	1	0.0014	rs12480515	1
6247_ENSG00000101307	deCODE	10	0.0014	rs12480515	1
6359_ENSG00000144647	deCODE	1	1	rs2002182/rs729654/rs12639294/rs4683355	0.468;0.434;0.033;0.032
6359_ENSG00000144647	deCODE	10	1	rs2002182/rs729654/rs12639294/rs4683355	0.468;0.434;0.033;0.032
6366_ENSG00000113621	deCODE	1	0.9974	rs3733897/rs9327697/rs7706190/rs10075481	0.863;0.048;0.027;0.026
6366_ENSG00000113621	deCODE	10	0.9974	rs3733897/rs9327697/rs7706190/rs10075481	0.863;0.048;0.027;0.026
6393_ENSG00000166598	deCODE	1	0.0003	rs1165693/rs2583264/rs1165692/rs2583262	0.302;0.302;0.302;0.078
6393_ENSG00000166598	deCODE	10	0.0003	rs1165693/rs2583264/rs1165692/rs2583262	0.302;0.302;0.302;0.078
6431_ENSG00000116005	deCODE	1	1	rs2706762	1
6431_ENSG00000116005	deCODE	10	1	rs2706762	1
6467_ENSG00000163389	deCODE	1	1	rs145044240/rs78013508/rs17281633/rs116177831/rs114261128/rs115630304/rs114793644/rs75203710/rs7626090	0.393;0.108;0.088;0.066;0.061;0.061;0.061;0.059;0.059
6467_ENSG00000163389	deCODE	10	1	rs145044240/rs78013508/rs17281633/rs116177831/rs114261128/rs115630304/rs114793644/rs75203710/rs7626090	0.393;0.108;0.088;0.066;0.061;0.061;0.061;0.059;0.059
6478_ENSG00000142549	deCODE	1	1	rs7246422	0.999
6478_ENSG00000142549	deCODE	10	1	rs7246422	0.999
6556_ENSG00000112796	deCODE	1	0.1964	rs1047153	1
6556_ENSG00000112796	deCODE	10	0.1964	rs1047153	1
6620_ENSG00000169783	deCODE	1	0.3335	rs62009067/rs11630916/rs8041520/rs8041398/rs12909292/rs12904823/rs8025968/rs12914932/rs35577135/rs12901100/rs12904348/rs11635606/rs12902698/rs11634174/rs34020536/rs11630926/rs12904584/rs12902852/rs12898370/rs12902912/rs11632602/rs12904709/rs12902896/rs11639293/rs7176307/rs7181283/rs12910513/rs12909645/rs12911854/rs11636529/rs11631274/rs12909808/rs12910594/rs12901732/rs12901471/rs8027056/rs1291651…	0.070;0.044;0.035;0.035;0.031;0.028;0.027;0.026;0.024;0.020;0.017;0.017;0.017;0.017;0.017;0.017;0.017;0.016;0.016;0.016;0.016;0.016;0.016;0.016;0.015;0.015;0.015;0.014;0.014;0.014;0.014;0.014;0.014;0.014;0.014;0.014;0.014;0.014;0.013;0.013;0.013;0.013;0.013;0.012;0.012;0.011;0.011;0.010;0.010;0.007;0.007;0.007;0.005;0.005;0.005;0.005;0.005
6620_ENSG00000169783	deCODE	10	0.3335	rs62009067/rs11630916/rs8041520/rs8041398/rs12909292/rs12904823/rs8025968/rs12914932/rs35577135/rs12901100/rs12904348/rs11635606/rs12902698/rs11634174/rs34020536/rs11630926/rs12904584/rs12902852/rs12898370/rs12902912/rs11632602/rs12904709/rs12902896/rs11639293/rs7176307/rs7181283/rs12910513/rs12909645/rs12911854/rs11636529/rs11631274/rs12909808/rs12910594/rs12901732/rs12901471/rs8027056/rs1291651…	0.070;0.044;0.035;0.035;0.031;0.028;0.027;0.026;0.024;0.020;0.017;0.017;0.017;0.017;0.017;0.017;0.017;0.016;0.016;0.016;0.016;0.016;0.016;0.016;0.015;0.015;0.015;0.014;0.014;0.014;0.014;0.014;0.014;0.014;0.014;0.014;0.014;0.014;0.013;0.013;0.013;0.013;0.013;0.012;0.012;0.011;0.011;0.010;0.010;0.007;0.007;0.007;0.005;0.005;0.005;0.005;0.005
6897_ENSG00000149541	deCODE	1	1	rs7122950	1
6897_ENSG00000149541	deCODE	10	1	rs7122950	1
6955_ENSG00000028528	deCODE	1	0.9998	rs1106912/rs60207213/rs62021604/rs7167801/rs28428709/rs62021622	0.182;0.182;0.174;0.174;0.152;0.132
6955_ENSG00000028528	deCODE	10	0.9998	rs1106912/rs60207213/rs62021604/rs7167801/rs28428709/rs62021622	0.182;0.182;0.174;0.174;0.152;0.132
6965_ENSG00000174469	deCODE	1	0.001	rs6979892/rs6951436/rs10227448/rs10228710/rs4285408/rs6962254/rs7810370/rs6969500/rs11761238/rs6961951/rs6464691/rs6944748	0.215;0.215;0.168;0.074;0.074;0.074;0.041;0.032;0.018;0.018;0.018;0.014
6965_ENSG00000174469	deCODE	10	0.001	rs6979892/rs6951436/rs10227448/rs10228710/rs4285408/rs6962254/rs7810370/rs6969500/rs11761238/rs6961951/rs6464691/rs6944748	0.215;0.215;0.168;0.074;0.074;0.074;0.041;0.032;0.018;0.018;0.018;0.014
6984_ENSG00000162729	deCODE	1	1	rs12408242/rs12401728/rs2295621/rs2295622	0.301;0.301;0.203;0.195
6984_ENSG00000162729	deCODE	10	1	rs12408242/rs12401728/rs2295621/rs2295622	0.301;0.301;0.203;0.195
6998_ENSG00000198363	deCODE	1	0.0006	rs6471964/rs7841144/rs10957196/rs11997478/rs7822988/rs11786863/rs7825861/rs11782345/rs3765162/rs7816208/rs7834478/rs17546883/rs72659034/rs7812552/rs16918887/rs6471969/rs72659032/rs55720422/rs7016408/rs72659015/rs12679293/rs7836999	0.049;0.049;0.049;0.049;0.048;0.048;0.048;0.046;0.045;0.045;0.045;0.044;0.044;0.044;0.044;0.044;0.044;0.044;0.044;0.040;0.040;0.034
6998_ENSG00000198363	deCODE	10	0.0006	rs6471964/rs7841144/rs10957196/rs11997478/rs7822988/rs11786863/rs7825861/rs11782345/rs3765162/rs7816208/rs7834478/rs17546883/rs72659034/rs7812552/rs16918887/rs6471969/rs72659032/rs55720422/rs7016408/rs72659015/rs12679293/rs7836999	0.049;0.049;0.049;0.049;0.048;0.048;0.048;0.046;0.045;0.045;0.045;0.044;0.044;0.044;0.044;0.044;0.044;0.044;0.044;0.040;0.040;0.034
7019_ENSG00000138623	deCODE	1	0.0004	rs78994380	1
7019_ENSG00000138623	deCODE	10	0.0004	rs78994380	1
7049_ENSG00000114948	deCODE	1	0.0005	rs1448903	1
7049_ENSG00000114948	deCODE	10	0.0005	rs1448903	1
7081_ENSG00000026950	deCODE	1	0.918	rs34565965	1
7081_ENSG00000026950	deCODE	10	0.0003	rs9358938	1
7081_ENSG00000026950	deCODE	10	0.0003	rs2072806	1
7096_ENSG00000176623	deCODE	1	1	rs4961195	1
7096_ENSG00000176623	deCODE	10	1	rs4961195	1
7110_ENSG00000090520	deCODE	1	0.0052	rs56227532/rs9841006/rs28367056/rs56324474/rs12330837/rs6444146	0.188;0.188;0.188;0.157;0.149;0.085
7110_ENSG00000090520	deCODE	10	0.0052	rs56227532/rs9841006/rs28367056/rs56324474/rs12330837/rs6444146	0.188;0.188;0.188;0.157;0.149;0.085
7145_ENSG00000162267	deCODE	1	1	rs2071044	0.999
7145_ENSG00000162267	deCODE	10	1	rs2071044	0.999
7161_ENSG00000049239	deCODE	1	1	rs7555568/rs11121349/rs9435144/rs2311051/rs732950/rs9434732	0.640;0.203;0.055;0.024;0.024;0.021
7161_ENSG00000049239	deCODE	10	1	rs7555568/rs11121349/rs9435144/rs2311051/rs732950/rs9434732	0.640;0.203;0.055;0.024;0.024;0.021
7173_ENSG00000181234	deCODE	1	0.1666	rs7973997/rs7308743/rs7974108/rs11059617/rs11608284	0.397;0.329;0.118;0.092;0.028
7173_ENSG00000181234	deCODE	10	0.0071	rs7971084	1
7173_ENSG00000181234	deCODE	10	0.007	rs10773520	1
7173_ENSG00000181234	deCODE	10	0.0074	rs11059625	1
7206_ENSG00000165140	deCODE	1	0.0144	rs2296707/rs7028990/rs79820315/rs7850385/rs76158150/rs4111369/rs7859489/rs7849320/rs7859022/rs16910860/rs7019207/rs28402397	0.300;0.161;0.077;0.077;0.077;0.077;0.077;0.077;0.010;0.009;0.006;0.004
7206_ENSG00000165140	deCODE	10	0.0144	rs2296707/rs7028990/rs79820315/rs7850385/rs76158150/rs4111369/rs7859489/rs7849320/rs7859022/rs16910860/rs7019207/rs28402397	0.300;0.161;0.077;0.077;0.077;0.077;0.077;0.077;0.010;0.009;0.006;0.004
7628_ENSG00000163703	deCODE	1	0.4627	rs4234585/rs3774207	0.737;0.262
7628_ENSG00000163703	deCODE	10	0.4627	rs4234585/rs3774207	0.737;0.262
7753_ENSG00000109854	deCODE	1	1	rs11025525/rs10437608/rs12360593	0.648;0.289;0.063
7753_ENSG00000109854	deCODE	10	0.0001	rs7928503	1
7753_ENSG00000109854	deCODE	10	1	rs7103934	1
7753_ENSG00000109854	deCODE	10	0.0001	rs7112213	1
7761_ENSG00000100288	deCODE	1	1	rs131752/rs131756	0.895;0.105
7761_ENSG00000100288	deCODE	10	1	rs131752/rs131756	0.550;0.450
7761_ENSG00000100288	deCODE	10	0.9563	rs116947359	1
7761_ENSG00000100288	deCODE	10	0.0112	rs140999088	1
7761_ENSG00000100288	deCODE	10	0.0008	rs6009965	1
7761_ENSG00000100288	deCODE	10	0.0004	rs5771004	1
7761_ENSG00000100288	deCODE	10	0.0048	rs11704222/rs74704633/rs112344062	0.600;0.204;0.172
7761_ENSG00000100288	deCODE	10	0.0182	rs5770843	1
7784_ENSG00000113889	deCODE	1	0.6608	rs2304456/rs5030044/rs5030049	0.434;0.338;0.228
7784_ENSG00000113889	deCODE	10	0.6608	rs2304456/rs5030044/rs5030049	0.434;0.338;0.228
7849_ENSG00000115828	deCODE	1	1	rs12467820	0.997
7849_ENSG00000115828	deCODE	10	1	rs12467820	0.997
7905_ENSG00000257017	deCODE	1	0.0091	rs217184	1
7905_ENSG00000257017	deCODE	10	0.0011	rs35549608	1
7905_ENSG00000257017	deCODE	10	0.0014	rs34417180	1
7905_ENSG00000257017	deCODE	10	0.0016	rs79940707	1
7905_ENSG00000257017	deCODE	10	0.0004	rs9923575	1
7970_ENSG00000156219	deCODE	1	1	rs4859610	1
7970_ENSG00000156219	deCODE	10	1	rs4859610	1
7994_ENSG00000086619	deCODE	1	0.9999	rs2477599/rs1630318/rs1254194/rs2463184/rs2463201/rs4659636/rs1749556/rs1749559/rs1726625/rs1726627/rs1405622/rs2252137/rs1749561/rs1726626/rs1749560/rs1612244/rs2477589/rs1405623/rs1726623/rs1726624/rs1749558/rs2463190/rs1726628/rs2463187/rs2477587/rs2463188/rs2463189/rs2477588/rs2477590/rs2477586/rs2477585/rs1405624/rs1749557/rs2252057	0.356;0.250;0.035;0.022;0.018;0.016;0.012;0.012;0.011;0.011;0.010;0.010;0.010;0.010;0.010;0.010;0.010;0.010;0.010;0.010;0.009;0.009;0.009;0.009;0.009;0.009;0.009;0.009;0.007;0.007;0.007;0.007;0.007;0.007
7994_ENSG00000086619	deCODE	10	0.9999	rs2477599/rs1630318/rs1254194/rs2463184/rs2463201/rs4659636/rs1749556/rs1749559/rs1726625/rs1726627/rs1405622/rs2252137/rs1749561/rs1726626/rs1749560/rs1612244/rs2477589/rs1405623/rs1726623/rs1726624/rs1749558/rs2463190/rs1726628/rs2463187/rs2477587/rs2463188/rs2463189/rs2477588/rs2477590/rs2477586/rs2477585/rs1405624/rs1749557/rs2252057	0.356;0.250;0.035;0.022;0.018;0.016;0.012;0.012;0.011;0.011;0.010;0.010;0.010;0.010;0.010;0.010;0.010;0.010;0.010;0.010;0.009;0.009;0.009;0.009;0.009;0.009;0.009;0.009;0.007;0.007;0.007;0.007;0.007;0.007
7999_ENSG00000138185	deCODE	1	1	rs7072953/rs7073010/rs12357173/rs6946/rs61871796/rs10882650/rs2861151/rs4402217/rs11188509/rs12360382/rs4918972/rs4918970/rs10882671/rs61869591/rs11188506/rs2861153/rs3192654/rs11188504/rs11188501/rs3176884/rs7089668/rs1891536/rs12354848/rs1935815/rs55801606/rs10509686/rs11188489/rs17461546/rs11188444/rs4463786/rs4320886/rs12359366/rs11597321/rs3176895/rs11188484/rs11188455/rs61869573/rs12358481/…	0.092;0.062;0.060;0.060;0.060;0.060;0.026;0.024;0.023;0.023;0.021;0.021;0.021;0.021;0.018;0.017;0.015;0.014;0.014;0.014;0.014;0.014;0.014;0.014;0.014;0.013;0.012;0.011;0.010;0.010;0.010;0.010;0.010;0.010;0.010;0.010;0.010;0.010;0.010;0.010;0.010;0.010;0.010;0.009;0.009;0.009;0.009
7999_ENSG00000138185	deCODE	10	1	rs7072953/rs7073010/rs12357173/rs6946/rs61871796/rs10882650/rs2861151/rs4402217/rs11188509/rs12360382/rs4918972/rs4918970/rs10882671/rs61869591/rs11188506/rs2861153/rs3192654/rs11188504/rs11188501/rs3176884/rs7089668/rs1891536/rs12354848/rs1935815/rs55801606/rs10509686/rs11188489/rs17461546/rs11188444/rs4463786/rs4320886/rs12359366/rs11597321/rs3176895/rs11188484/rs11188455/rs61869573/rs12358481/…	0.092;0.062;0.060;0.060;0.060;0.060;0.026;0.024;0.023;0.023;0.021;0.021;0.021;0.021;0.018;0.017;0.015;0.014;0.014;0.014;0.014;0.014;0.014;0.014;0.014;0.013;0.012;0.011;0.010;0.010;0.010;0.010;0.010;0.010;0.010;0.010;0.010;0.010;0.010;0.010;0.010;0.010;0.010;0.009;0.009;0.009;0.009
8005_ENSG00000182534	deCODE	1	1	rs7219390/rs2286589/rs8067445/rs35504735/rs2286590	0.345;0.228;0.183;0.146;0.098
8005_ENSG00000182534	deCODE	10	1	rs7219390/rs2286589/rs8067445/rs35504735/rs2286590	0.345;0.228;0.183;0.146;0.098
8007_ENSG00000164733	deCODE	1	1	rs709821	0.979
8007_ENSG00000164733	deCODE	10	1	rs709821	0.979
8013_ENSG00000114988	deCODE	1	1	rs2271893/rs58361269/rs72809827	0.479;0.309;0.204
8013_ENSG00000114988	deCODE	10	1	rs2271893/rs58361269/rs72809827	0.479;0.309;0.204
8039_ENSG00000151327	deCODE	1	1	rs799473	0.997
8039_ENSG00000151327	deCODE	10	1	rs799473	0.997
8068_ENSG00000164976	deCODE	1	1	rs10972076/rs2039344/rs62556643/rs1337593/rs55970468/rs10972062/rs4879780/rs4878563/rs11795349/rs13290520/rs10814090/rs12377295/rs36143388/rs10972055/rs2380929/rs10972048/rs10972030/rs34445554/rs10972043/rs12377356/rs10758251	0.154;0.137;0.133;0.117;0.116;0.114;0.083;0.011;0.010;0.009;0.008;0.008;0.007;0.006;0.006;0.006;0.006;0.006;0.005;0.005;0.005
8068_ENSG00000164976	deCODE	10	1	rs10972076/rs2039344/rs62556643/rs1337593/rs55970468/rs10972062/rs4879780/rs4878563/rs11795349/rs13290520/rs10814090/rs12377295/rs36143388/rs10972055/rs2380929/rs10972048/rs10972030/rs34445554/rs10972043/rs12377356/rs10758251	0.154;0.137;0.133;0.117;0.116;0.114;0.083;0.011;0.010;0.009;0.008;0.008;0.007;0.006;0.006;0.006;0.006;0.006;0.005;0.005;0.005
8221_ENSG00000240972	deCODE	1	0.1588	rs12485058/rs5751759/rs12483859/rs4822443/rs4822445/rs4822444/rs4822446/rs4822447/rs4822449/rs2096525/rs4822448/rs12485068/rs755622/rs2000466	0.154;0.142;0.116;0.054;0.054;0.054;0.054;0.054;0.054;0.054;0.053;0.047;0.040;0.037
8221_ENSG00000240972	deCODE	10	0.1588	rs12485058/rs5751759/rs12483859/rs4822443/rs4822445/rs4822444/rs4822446/rs4822447/rs4822449/rs2096525/rs4822448/rs12485068/rs755622/rs2000466	0.154;0.142;0.116;0.054;0.054;0.054;0.054;0.054;0.054;0.054;0.053;0.047;0.040;0.037
8225_ENSG00000133216	deCODE	1	0.0003	rs2043970	0.994
8225_ENSG00000133216	deCODE	10	0.0003	rs2043970	0.994
8229_ENSG00000151233	deCODE	1	1	rs11560031/rs7297464/rs3990966/rs11181335/rs11181334/rs7135456/rs7959852/rs202143850/rs1907705/rs7133752/rs4274251/rs7968362/rs7137522/rs7296707/rs6582384/rs6582383/rs1074428/rs10785325/rs10880253/rs1107587/rs9739472/rs10880254/rs11181313/rs34064806/rs68185827/rs2005841/rs12824122/rs11614447/rs7971943/rs10880231/rs10880233/rs11181333/rs6582377/rs10880229/rs1064469/rs7960240/rs7305104/rs17548146/r…	0.186;0.097;0.048;0.030;0.030;0.030;0.030;0.030;0.029;0.029;0.026;0.026;0.026;0.025;0.024;0.022;0.019;0.018;0.018;0.016;0.015;0.015;0.014;0.013;0.013;0.013;0.013;0.013;0.012;0.007;0.006;0.005;0.004;0.004;0.004;0.004;0.004;0.004;0.004;0.004;0.004;0.003;0.003;0.003;0.002;0.002
8229_ENSG00000151233	deCODE	10	1	rs11560031/rs7297464/rs3990966/rs11181335/rs11181334/rs7135456/rs7959852/rs202143850/rs1907705/rs7133752/rs4274251/rs7968362/rs7137522/rs7296707/rs6582384/rs6582383/rs1074428/rs10785325/rs10880253/rs1107587/rs9739472/rs10880254/rs11181313/rs34064806/rs68185827/rs2005841/rs12824122/rs11614447/rs7971943/rs10880231/rs10880233/rs11181333/rs6582377/rs10880229/rs1064469/rs7960240/rs7305104/rs17548146/r…	0.186;0.097;0.048;0.030;0.030;0.030;0.030;0.030;0.029;0.029;0.026;0.026;0.026;0.025;0.024;0.022;0.019;0.018;0.018;0.016;0.015;0.015;0.014;0.013;0.013;0.013;0.013;0.013;0.012;0.007;0.006;0.005;0.004;0.004;0.004;0.004;0.004;0.004;0.004;0.004;0.004;0.003;0.003;0.003;0.002;0.002
8235_ENSG00000089199	deCODE	1	0.2109	rs2821/rs2300427	0.931;0.038
8235_ENSG00000089199	deCODE	10	0.2109	rs2821/rs2300427	0.931;0.038
8244_ENSG00000033170	deCODE	1	0.1178	rs2127870	1
8244_ENSG00000033170	deCODE	10	0.1178	rs2127870	1
8245_ENSG00000105376	deCODE	1	0.9968	rs281439	1
8245_ENSG00000105376	deCODE	10	0.9968	rs281439	1
8255_ENSG00000072952	deCODE	1	1	rs16908224	1
8255_ENSG00000072952	deCODE	10	1	rs16908224	1
8274_ENSG00000079950	deCODE	1	1	rs12190479	1
8274_ENSG00000079950	deCODE	10	1	rs12190479	1
8288_ENSG00000091583	deCODE	1	1	rs8178858/rs17690171	0.790;0.168
8288_ENSG00000091583	deCODE	10	1	rs8178858/rs17690171	0.790;0.168
8289_ENSG00000136235	deCODE	1	1	rs858239/rs858271/rs858240	0.616;0.331;0.051
8289_ENSG00000136235	deCODE	10	1	rs858239/rs858271/rs858240	0.616;0.331;0.051
8296_ENSG00000178202	deCODE	1	0.5754	rs74632205/rs59737428/rs111695956/rs112331508/rs78243683/rs77166385/rs12419212/rs113324485/rs57149652/rs12420555/rs76110388	0.640;0.066;0.046;0.041;0.026;0.025;0.025;0.025;0.024;0.023;0.022
8296_ENSG00000178202	deCODE	10	0.5754	rs74632205/rs59737428/rs111695956/rs112331508/rs78243683/rs77166385/rs12419212/rs113324485/rs57149652/rs12420555/rs76110388	0.640;0.066;0.046;0.041;0.026;0.025;0.025;0.025;0.024;0.023;0.022
8300_ENSG00000142655	deCODE	1	0.6527	rs78282029/rs1471642/rs75071931	0.602;0.196;0.172
8300_ENSG00000142655	deCODE	10	0.002	rs17035305	1
8300_ENSG00000142655	deCODE	10	0.0019	rs12028449/rs11121587	0.499;0.499
8346_ENSG00000176978	deCODE	1	1	rs11794273	1
8346_ENSG00000176978	deCODE	10	1	rs11794273	1
8428_ENSG00000182667	deCODE	1	0.0007	rs2511504	0.994
8428_ENSG00000182667	deCODE	10	0.0007	rs2511504	0.994
8465_ENSG00000103811	deCODE	1	1	rs2289702	1
8465_ENSG00000103811	deCODE	10	1	rs2289702	1
8469_ENSG00000115457	deCODE	1	0.005	rs284532/rs284526/rs13015080/rs10194227/rs13034451/rs12994218/rs998102/rs1983218/rs1983219/rs284528/rs7590302/rs2280043/rs1110998/rs2738290/rs13023747/rs2738287	0.528;0.105;0.048;0.031;0.024;0.024;0.024;0.021;0.021;0.021;0.020;0.018;0.018;0.018;0.016;0.014
8469_ENSG00000115457	deCODE	10	0.0035	rs284532/rs284526/rs13015080/rs10194227/rs13034451/rs12994218/rs998102/rs284528/rs1983219/rs1983218/rs7590302/rs2280043/rs1110998/rs2738290/rs13023747/rs2738287	0.529;0.105;0.048;0.031;0.024;0.024;0.024;0.020;0.020;0.020;0.020;0.018;0.018;0.018;0.016;0.014
8476_ENSG00000100604	deCODE	1	0.0047	rs729940	1
8476_ENSG00000100604	deCODE	10	0.0047	rs729940	1
8480_ENSG00000115380	deCODE	1	1	rs3791675/rs3791679/rs59985551	0.563;0.286;0.130
8480_ENSG00000115380	deCODE	10	1	rs3791675/rs3791679/rs59985551	0.563;0.286;0.130
8606_ENSG00000136235	deCODE	1	1	rs858239/rs858271/rs858273/rs199347/rs858274/rs858240/rs858275	0.319;0.251;0.139;0.082;0.082;0.050;0.032
8606_ENSG00000136235	deCODE	10	1	rs858239/rs858271/rs858273/rs199347/rs858274/rs858240/rs858275	0.319;0.251;0.139;0.082;0.082;0.050;0.032
8687_ENSG00000106460	deCODE	1	1	rs3173615/rs1054168/rs2302633/rs1042949/rs2302634/rs2302635/rs5011431/rs13237715/rs12699332/rs12699333/rs12668625/rs3815535/rs13237518/rs2356065/rs10281425/rs5011434/rs5011437/rs4721060/rs13229988/rs4721061/rs13230513/rs6460906/rs12699338/rs12669919/rs7797705/rs7791726/rs7804736/rs6966915/rs1054169/rs10950397/rs7809700/rs4721059/rs7792410/rs28549831/rs1548884/rs1990622/rs7805419/rs5011432/rs19906…	0.032;0.032;0.030;0.030;0.030;0.030;0.030;0.030;0.030;0.030;0.030;0.030;0.029;0.029;0.029;0.029;0.029;0.029;0.026;0.026;0.022;0.020;0.019;0.018;0.016;0.016;0.015;0.015;0.015;0.015;0.014;0.014;0.014;0.014;0.013;0.010;0.009;0.009;0.009;0.008;0.008;0.007;0.006;0.006;0.006;0.005;0.004;0.004;0.004;0.004;0.004;0.004;0.003;0.003;0.003;0.003
8687_ENSG00000106460	deCODE	10	1	rs3173615/rs1054168/rs2302633/rs1042949/rs2302634/rs2302635/rs5011431/rs13237715/rs12699332/rs12699333/rs12668625/rs3815535/rs13237518/rs2356065/rs10281425/rs5011434/rs5011437/rs4721060/rs13229988/rs4721061/rs13230513/rs6460906/rs12699338/rs12669919/rs7797705/rs7791726/rs7804736/rs6966915/rs1054169/rs10950397/rs7809700/rs4721059/rs7792410/rs28549831/rs1548884/rs1990622/rs7805419/rs5011432/rs19906…	0.032;0.032;0.030;0.030;0.030;0.030;0.030;0.030;0.030;0.030;0.030;0.030;0.029;0.029;0.029;0.029;0.029;0.029;0.026;0.026;0.022;0.020;0.019;0.018;0.016;0.016;0.015;0.015;0.015;0.015;0.014;0.014;0.014;0.014;0.013;0.010;0.009;0.009;0.009;0.008;0.008;0.007;0.006;0.006;0.006;0.005;0.004;0.004;0.004;0.004;0.004;0.004;0.003;0.003;0.003;0.003
8697_ENSG00000063660	deCODE	1	0.0023	rs1126920	1
8697_ENSG00000063660	deCODE	10	0.0023	rs1126920	1
8786_ENSG00000144369	deCODE	1	1	rs79318196/rs1123176/rs11683459/rs74651407/rs77472878/rs75147890/rs7584329/rs75121805/rs80000731/rs76544547	0.223;0.223;0.170;0.164;0.045;0.033;0.032;0.022;0.020;0.020
8786_ENSG00000144369	deCODE	10	1	rs79318196/rs1123176/rs11683459/rs74651407/rs77472878/rs75147890/rs7584329/rs75121805/rs80000731/rs76544547	0.223;0.223;0.170;0.164;0.045;0.033;0.032;0.022;0.020;0.020
8840_ENSG00000182326	deCODE	1	1	rs12146727	0.997
8840_ENSG00000182326	deCODE	10	1	rs12146727	0.997
8885_ENSG00000157445	deCODE	1	0.0015	rs9878608/rs6802227/rs4465975/rs9882539/rs7625216/rs9839987/rs7625325/rs7632113/rs112586249	0.257;0.222;0.138;0.129;0.054;0.050;0.050;0.050;0.050
8885_ENSG00000157445	deCODE	10	0.0015	rs9878608/rs6802227/rs4465975/rs9882539/rs7625216/rs9839987/rs7625325/rs7632113/rs112586249	0.257;0.222;0.138;0.129;0.054;0.050;0.050;0.050;0.050
8893_ENSG00000143799	deCODE	1	0.9998	rs6675327/rs6661762/rs878367/rs6675427/rs747659/rs77173384/rs2271343/rs747658/rs6679573/rs4653735/rs59672299/rs60698376/rs7531668/rs2280712/rs1000033/rs12068460/rs7527192/rs3219043/rs2282400/rs2077197/rs4653733/rs7525191/rs3219027/rs4653732/rs3219022/rs3754370/rs3219023/rs4653734/rs7522351/rs10915987/rs12068649/rs752308/rs7548007/rs28407557/rs3219053/rs3219058/rs732284/rs3219073/rs2293464/rs18054…	0.034;0.034;0.033;0.026;0.020;0.019;0.019;0.018;0.018;0.018;0.018;0.018;0.017;0.017;0.017;0.016;0.016;0.016;0.016;0.016;0.015;0.015;0.015;0.015;0.015;0.015;0.015;0.015;0.015;0.015;0.015;0.015;0.015;0.015;0.015;0.015;0.015;0.015;0.015;0.015;0.015;0.015;0.015;0.015;0.015;0.015;0.015;0.015;0.015;0.015;0.015;0.015;0.014;0.014;0.014;0.014;0.013
8893_ENSG00000143799	deCODE	10	0.0005	rs3768346	1
8909_ENSG00000113552	deCODE	1	0.0022	rs7730740	1
8909_ENSG00000113552	deCODE	10	0.0022	rs7730740	1
8916_ENSG00000167323	deCODE	1	0.3986	rs7932404/rs2920145/rs1869085/rs10835239/rs7111609/rs7131437/rs10767684/rs10835256/rs11030176/rs10767685/rs10160331/rs1869084/rs10835245/rs10835236/rs10835246/rs7120336/rs10835262/rs10835261/rs11030122/rs10835238/rs2923950/rs7118295/rs10160415/rs10835231/rs10835217	0.232;0.105;0.052;0.031;0.031;0.031;0.031;0.031;0.031;0.030;0.029;0.029;0.029;0.029;0.028;0.028;0.026;0.026;0.024;0.020;0.019;0.018;0.018;0.017;0.017
8916_ENSG00000167323	deCODE	10	0.3986	rs7932404/rs2920145/rs1869085/rs10835239/rs7111609/rs7131437/rs10767684/rs10835256/rs11030176/rs10767685/rs10160331/rs1869084/rs10835245/rs10835236/rs10835246/rs7120336/rs10835262/rs10835261/rs11030122/rs10835238/rs2923950/rs7118295/rs10160415/rs10835231/rs10835217	0.232;0.105;0.052;0.031;0.031;0.031;0.031;0.031;0.031;0.030;0.029;0.029;0.029;0.029;0.028;0.028;0.026;0.026;0.024;0.020;0.019;0.018;0.018;0.017;0.017
8925_ENSG00000048392	deCODE	1	1	rs1037700/rs1052069/rs1052071/rs78020802/rs5005121/rs28999706/rs3735720/rs3735721/rs3907099/rs117329782/rs29000294/rs11777942/rs11778107/rs11774420/rs11774459/rs28928597/rs10505019/rs74589258/rs79136984/rs28928571/rs76744957/rs16869295/rs7841131	0.311;0.058;0.056;0.056;0.038;0.035;0.033;0.033;0.032;0.030;0.030;0.029;0.027;0.027;0.027;0.017;0.017;0.017;0.017;0.017;0.017;0.017;0.017
8925_ENSG00000048392	deCODE	10	1	rs1037700/rs1052069/rs1052071/rs78020802/rs5005121/rs28999706/rs3735720/rs3735721/rs3907099/rs117329782/rs29000294/rs11777942/rs11778107/rs11774420/rs11774459/rs28928597/rs10505019/rs74589258/rs79136984/rs28928571/rs76744957/rs16869295/rs7841131	0.311;0.058;0.056;0.056;0.038;0.035;0.033;0.033;0.032;0.030;0.030;0.029;0.027;0.027;0.027;0.017;0.017;0.017;0.017;0.017;0.017;0.017;0.017
8932_ENSG00000197586	deCODE	1	0.0479	rs1015278	0.962
8932_ENSG00000197586	deCODE	10	0.0479	rs1015278	0.962
8953_ENSG00000143321	deCODE	1	1	rs61813557/rs12145743/rs3806417/rs12161427/rs11264535/rs4399146/rs11264533/rs9427242/rs12039810	0.160;0.150;0.136;0.135;0.088;0.086;0.075;0.062;0.062
8953_ENSG00000143321	deCODE	10	1	rs61813557/rs12145743/rs3806417/rs12161427/rs11264535/rs4399146/rs11264533/rs9427242/rs12039810	0.160;0.150;0.136;0.135;0.088;0.086;0.075;0.062;0.062
8957_ENSG00000068912	deCODE	1	1	rs2542578/rs2692523/rs2542580/rs1127362/rs3770399/rs2302797/rs56214822/rs17521008/rs62137565/rs6730006/rs2008082/rs62137602/rs7558968/rs11901698/rs2542581/rs2543629/rs35772199/rs11897282	0.170;0.158;0.136;0.117;0.043;0.042;0.039;0.038;0.029;0.028;0.028;0.028;0.026;0.018;0.017;0.014;0.014;0.012
8957_ENSG00000068912	deCODE	10	1	rs2542578/rs2692523/rs2542580/rs1127362/rs3770399/rs2302797/rs56214822/rs17521008/rs62137565/rs6730006/rs2008082/rs62137602/rs7558968/rs11901698/rs2542581/rs2543629/rs35772199/rs11897282	0.170;0.158;0.136;0.117;0.043;0.042;0.039;0.038;0.029;0.028;0.028;0.028;0.026;0.018;0.017;0.014;0.014;0.012
8958_ENSG00000134121	deCODE	1	0.0003	rs13077895	1
8958_ENSG00000134121	deCODE	10	0.0003	rs13077895	1
8960_ENSG00000164308	deCODE	1	1	rs2910686/rs2927608	0.816;0.184
8960_ENSG00000164308	deCODE	10	1	rs2910686/rs2927608	0.816;0.184
8969_ENSG00000170458	deCODE	1	0.0012	rs3138074/rs5744454/rs3138076/rs3138078	0.332;0.325;0.283;0.033
8969_ENSG00000170458	deCODE	10	0.0012	rs3138074/rs5744454/rs3138076/rs3138078	0.332;0.325;0.283;0.033
8970_ENSG00000104312	deCODE	1	0.0087	rs160438/rs160440/rs160439/rs13267996/rs35598276/rs35643733/rs62532113/rs13259519/rs7833230/rs62532117/rs35168775/rs35741091/rs13270337/rs36139021/rs34038516/rs151155619/rs143088500/rs62532080/rs140227895/rs7841459/rs13267411/rs74364065/rs13281958/rs34211510/rs2230801/rs13262484/rs36032938/rs11995065	0.239;0.231;0.216;0.015;0.015;0.015;0.015;0.015;0.015;0.013;0.013;0.012;0.011;0.011;0.011;0.011;0.011;0.011;0.010;0.009;0.008;0.007;0.006;0.006;0.006;0.006;0.005;0.005
8970_ENSG00000104312	deCODE	10	0.0087	rs160438/rs160440/rs160439/rs13267996/rs35598276/rs35643733/rs62532113/rs13259519/rs7833230/rs62532117/rs35168775/rs35741091/rs13270337/rs36139021/rs34038516/rs151155619/rs143088500/rs62532080/rs140227895/rs7841459/rs13267411/rs74364065/rs13281958/rs34211510/rs2230801/rs13262484/rs36032938/rs11995065	0.239;0.231;0.216;0.015;0.015;0.015;0.015;0.015;0.015;0.013;0.013;0.012;0.011;0.011;0.011;0.011;0.011;0.011;0.010;0.009;0.008;0.007;0.006;0.006;0.006;0.006;0.005;0.005
8992_ENSG00000135048	deCODE	1	0.0253	rs4143770/rs7046050/rs10781033/rs7046271/rs1928428/rs1928424/rs7849228	0.152;0.150;0.150;0.150;0.133;0.132;0.127
8992_ENSG00000135048	deCODE	10	0.0253	rs4143770/rs7046050/rs10781033/rs7046271/rs1928428/rs1928424/rs7849228	0.152;0.150;0.150;0.150;0.133;0.132;0.127
9005_ENSG00000114554	deCODE	1	0.0012	rs4679138/rs6764158/rs6802049/rs7649075/rs6773789/rs1106863/rs11929053/rs9822602	0.163;0.163;0.149;0.149;0.149;0.149;0.017;0.016
9005_ENSG00000114554	deCODE	10	0.0012	rs4679138/rs6764158/rs6802049/rs7649075/rs6773789/rs1106863/rs11929053/rs9822602	0.163;0.163;0.149;0.149;0.149;0.149;0.017;0.016
9076_ENSG00000181195	deCODE	1	0.0004	rs2576575	0.96
9076_ENSG00000181195	deCODE	10	0.0004	rs2576575	0.96
9126_ENSG00000111696	deCODE	1	1	rs954921	1
9126_ENSG00000111696	deCODE	10	1	rs954921	1
9173_ENSG00000079739	deCODE	1	1	rs12122838/rs3790857/rs3790858/rs61765292/rs10889435/rs11208257/rs11576729/rs1911109/rs2269233/rs2360159	0.296;0.261;0.129;0.063;0.054;0.038;0.038;0.032;0.028;0.018
9173_ENSG00000079739	deCODE	10	1	rs12122838/rs3790857/rs3790858/rs61765292/rs10889435/rs11208257/rs11576729/rs1911109/rs2269233/rs2360159	0.296;0.261;0.129;0.063;0.054;0.038;0.038;0.032;0.028;0.018
9197_ENSG00000168961	deCODE	1	0.9972	rs9896600/rs8368/rs12939218/rs9903349/rs9891382/rs4794980/rs35007153/rs4794979/rs4794986/rs9892652/rs9916679/rs9916682/rs4794981/rs732222/rs28425473	0.199;0.196;0.174;0.067;0.056;0.054;0.042;0.036;0.031;0.023;0.019;0.019;0.016;0.013;0.006
9197_ENSG00000168961	deCODE	10	0.9972	rs9896600/rs8368/rs12939218/rs9903349/rs9891382/rs4794980/rs35007153/rs4794979/rs4794986/rs9892652/rs9916679/rs9916682/rs4794981/rs732222/rs28425473	0.199;0.196;0.174;0.067;0.056;0.054;0.042;0.036;0.031;0.023;0.019;0.019;0.016;0.013;0.006
9201_ENSG00000158710	deCODE	1	0.1652	rs2789422	0.991
9201_ENSG00000158710	deCODE	10	0.0006	rs7526647/rs7524321/rs6658042	0.462;0.462;0.072
9201_ENSG00000158710	deCODE	10	0.9959	rs10908750	1
9201_ENSG00000158710	deCODE	10	0.0006	rs10797054	1
9201_ENSG00000158710	deCODE	10	0.0007	rs1320566	1
9211_ENSG00000132386	deCODE	1	1	rs62088172	0.994
9211_ENSG00000132386	deCODE	10	1	rs62088172	0.994
9212_ENSG00000174080	deCODE	1	0.0031	rs1791679/rs607736/rs1945302/rs4930384/rs2242663/rs1044522	0.215;0.187;0.163;0.162;0.125;0.110
9212_ENSG00000174080	deCODE	10	0.0031	rs1791679/rs607736/rs1945302/rs4930384/rs2242663/rs1044522	0.215;0.187;0.163;0.162;0.125;0.110
9216_ENSG00000196576	deCODE	1	0.0123	rs28379706	1
9216_ENSG00000196576	deCODE	10	0.0123	rs28379706	1
9223_ENSG00000145050	deCODE	1	1	rs1383251/rs4687568/rs6793900/rs11130293/rs9311469/rs7372658/rs1031925/rs6773260/rs6773332/rs1825002/rs4974106/rs1480354/rs7625006/rs6809155/rs4974105/rs6771081/rs6445628/rs4687721/rs4428169/rs4687734/rs11721253/rs751075/rs1055429/rs2127655/rs6769932/rs6445624	0.114;0.049;0.049;0.048;0.043;0.040;0.036;0.034;0.034;0.034;0.034;0.033;0.033;0.033;0.033;0.033;0.032;0.032;0.032;0.030;0.029;0.029;0.025;0.024;0.022;0.016
9223_ENSG00000145050	deCODE	10	1	rs1383251/rs4687568/rs6793900/rs11130293/rs9311469/rs7372658/rs1031925/rs6773260/rs6773332/rs1825002/rs4974106/rs1480354/rs7625006/rs6809155/rs4974105/rs6771081/rs6445628/rs4687721/rs4428169/rs4687734/rs11721253/rs751075/rs1055429/rs2127655/rs6769932/rs6445624	0.114;0.049;0.049;0.048;0.043;0.040;0.036;0.034;0.034;0.034;0.034;0.033;0.033;0.033;0.033;0.033;0.032;0.032;0.032;0.030;0.029;0.029;0.025;0.024;0.022;0.016
9241_ENSG00000089012	deCODE	1	0.0003	rs6043409	0.964
9241_ENSG00000089012	deCODE	10	0.0003	rs6043409	0.964
9251_ENSG00000013288	deCODE	1	1	rs11943337/rs4334820/rs2301790	0.484;0.413;0.102
9251_ENSG00000013288	deCODE	10	1	rs11943337/rs4334820/rs2301790	0.484;0.413;0.102
9288_ENSG00000079150	deCODE	1	0.9996	rs6704545/rs7598228/rs7587593	0.564;0.378;0.057
9288_ENSG00000079150	deCODE	10	0.9996	rs6704545/rs7598228/rs7587593	0.564;0.378;0.057
9322_ENSG00000049449	deCODE	1	1	rs597930	1
9322_ENSG00000049449	deCODE	10	1	rs597930	1
9337_ENSG00000006128	deCODE	1	0.0112	rs3779470/rs1510300/rs75945389/rs78145257/rs28740842/rs76993791/rs4602814/rs4526299/rs28674851/rs28475844/rs4598190/rs78377407/rs12532490/rs12534885/rs76172068/rs78453589	0.066;0.062;0.062;0.062;0.062;0.062;0.062;0.062;0.062;0.062;0.061;0.059;0.057;0.057;0.054;0.046
9337_ENSG00000006128	deCODE	10	0.0112	rs3779470/rs1510300/rs75945389/rs78145257/rs28740842/rs76993791/rs4602814/rs4526299/rs28674851/rs28475844/rs4598190/rs78377407/rs12532490/rs12534885/rs76172068/rs78453589	0.066;0.062;0.062;0.062;0.062;0.062;0.062;0.062;0.062;0.062;0.061;0.059;0.057;0.057;0.054;0.046
9339_ENSG00000173486	deCODE	10	0.0004	rs35858916	1
9370_ENSG00000137563	deCODE	1	0.0009	rs77642645/rs74329104/rs77601210/rs117494536/rs74900380/rs12676348/rs77195424/rs79528863/rs10464905/rs3758147/rs80238691/rs12678042/rs10464904/rs4739046/rs10464903/rs74821309/rs12675369/rs10957266/rs12548729/rs1963949/rs79311799/rs10957268/rs79110586/rs12678214/rs145257038	0.083;0.083;0.083;0.069;0.069;0.045;0.037;0.037;0.037;0.037;0.037;0.037;0.037;0.031;0.029;0.029;0.029;0.023;0.023;0.023;0.023;0.019;0.019;0.009;0.007
9370_ENSG00000137563	deCODE	10	0.0009	rs77642645/rs74329104/rs77601210/rs117494536/rs74900380/rs12676348/rs77195424/rs79528863/rs10464905/rs3758147/rs80238691/rs12678042/rs10464904/rs4739046/rs10464903/rs74821309/rs12675369/rs10957266/rs12548729/rs1963949/rs79311799/rs10957268/rs79110586/rs12678214/rs145257038	0.083;0.083;0.083;0.069;0.069;0.045;0.037;0.037;0.037;0.037;0.037;0.037;0.037;0.031;0.029;0.029;0.029;0.023;0.023;0.023;0.023;0.019;0.019;0.009;0.007
9385_ENSG00000171298	deCODE	1	1	rs2304849	1
9385_ENSG00000171298	deCODE	10	1	rs2304849	1
9388_ENSG00000124370	deCODE	1	1	rs34740289/rs13010513/rs6740268/rs35004255/rs13029989/rs6748672	0.432;0.407;0.037;0.026;0.025;0.024
9388_ENSG00000124370	deCODE	10	1	rs34740289/rs13010513/rs6740268/rs35004255/rs13029989/rs6748672	0.432;0.407;0.037;0.026;0.025;0.024
9416_ENSG00000135678	deCODE	1	0.0005	rs11177429/rs17105995/rs17105998/rs12372220	0.247;0.247;0.247;0.247
9416_ENSG00000135678	deCODE	10	0.0005	rs11177429/rs17105995/rs17105998/rs12372220	0.247;0.247;0.247;0.247
9459_ENSG00000026103	deCODE	1	0.9798	rs10887877/rs7097572/rs3824729/rs6586163/rs6586164/rs1324551/rs7897395/rs6586166/rs6586167	0.131;0.131;0.130;0.130;0.130;0.129;0.129;0.028;0.027
9459_ENSG00000026103	deCODE	10	0.9798	rs10887877/rs7097572/rs3824729/rs6586163/rs6586164/rs1324551/rs7897395/rs6586166/rs6586167	0.131;0.131;0.130;0.130;0.130;0.129;0.129;0.028;0.027
9478_ENSG00000161542	deCODE	1	0.0144	rs447123/rs1624400/rs420018	0.668;0.156;0.134
9478_ENSG00000161542	deCODE	10	0.0144	rs447123/rs1624400/rs420018	0.668;0.156;0.134
9574_ENSG00000136717	deCODE	1	0.0004	rs35103166	0.999
9574_ENSG00000136717	deCODE	10	0.0004	rs35103166	1
9574_ENSG00000136717	deCODE	10	0.0004	rs34779859	1
9574_ENSG00000136717	deCODE	10	0.0004	rs56368748	1
9574_ENSG00000136717	deCODE	10	0.0005	rs10194375	1
9574_ENSG00000136717	deCODE	10	0.0005	rs11682128	1
9715_ENSG00000143061	deCODE	1	0.8062	rs539964/rs621102/rs655735/rs608752/rs580703/rs580936/rs588017/rs667830/rs494559/rs584423	0.163;0.156;0.156;0.137;0.090;0.089;0.052;0.040;0.038;0.030
9715_ENSG00000143061	deCODE	10	0.8062	rs539964/rs621102/rs655735/rs608752/rs580703/rs580936/rs588017/rs667830/rs494559/rs584423	0.163;0.156;0.156;0.137;0.090;0.089;0.052;0.040;0.038;0.030
9744_ENSG00000140403	deCODE	1	0.0015	rs12442376	1
9744_ENSG00000140403	deCODE	10	0.0015	rs12442376	1
9748_ENSG00000134202	deCODE	1	0.0001	rs3754446/rs11101989	0.746;0.254
9748_ENSG00000134202	deCODE	10	0.0001	rs3754446/rs11101989	0.746;0.254
9754_ENSG00000124588	deCODE	1	0.0045	rs2070998	1
9754_ENSG00000124588	deCODE	10	0.0045	rs2070998	1
9790_ENSG00000174672	deCODE	1	0.0051	rs4255564/rs7395567/rs7932863	0.416;0.300;0.285
9790_ENSG00000174672	deCODE	10	0.0051	rs4255564/rs7395567/rs7932863	0.416;0.300;0.285
9816_ENSG00000066583	deCODE	1	1	rs2526256	0.999
9816_ENSG00000066583	deCODE	10	1	rs2526256	0.999
9826_ENSG00000189283	deCODE	1	0.0012	rs2687899/rs13070475/rs3821480/rs812445/rs802772/rs802774/rs3821482	0.350;0.176;0.148;0.108;0.071;0.065;0.054
9826_ENSG00000189283	deCODE	10	0.0014	rs4679625	1
9826_ENSG00000189283	deCODE	10	0.0013	rs13061337	1
9826_ENSG00000189283	deCODE	10	0.0012	rs3772505	1
9826_ENSG00000189283	deCODE	10	0.002	rs13073897	1
9837_ENSG00000181019	deCODE	1	1	rs9929720/rs2161631	0.940;0.060
9837_ENSG00000181019	deCODE	10	1	rs9929720/rs2161631	0.940;0.060
9841_ENSG00000128050	deCODE	1	0.0859	rs138933625	0.995
9841_ENSG00000128050	deCODE	10	0.0011	rs138933625	0.995
9841_ENSG00000128050	deCODE	10	0.0189	rs73240541/rs4305581/rs1401907/rs13147900/rs1401904/rs6554345/rs62309300/rs6834736	0.730;0.095;0.064;0.014;0.013;0.009;0.009;0.006
9870_ENSG00000140105	deCODE	1	1	rs4905957/rs2273804	0.890;0.106
9870_ENSG00000140105	deCODE	10	1	rs4905957/rs2273804	0.890;0.106
9877_ENSG00000099942	deCODE	1	0.0565	rs60123469/rs4624490/rs9613291/rs5761361/rs737892/rs1043242/rs2266955/rs9613292/rs2266953/rs1043235/rs13057428/rs178253/rs6004106/rs165642/rs165762/rs165635/rs738063/rs5751855/rs5751786/rs2329583/rs1807532/rs165593/rs165678/rs165686/rs165930/rs165820/rs165873/rs178071/rs165676/rs25188/rs165641/rs165878/rs165781/rs178064/rs178063/rs165596/rs178062/rs1558656/rs178043/rs4822497/rs165871/rs4820573/rs…	0.087;0.075;0.071;0.071;0.064;0.054;0.050;0.042;0.029;0.020;0.019;0.012;0.011;0.010;0.009;0.009;0.009;0.009;0.009;0.009;0.009;0.008;0.008;0.008;0.008;0.008;0.008;0.008;0.008;0.008;0.008;0.008;0.008;0.008;0.008;0.008;0.008;0.007;0.007;0.005;0.005;0.005;0.004;0.004;0.004;0.004;0.004;0.004;0.004;0.004;0.004;0.004;0.004;0.004;0.004;0.004;0.004;0.004;0.004;0.004;0.004;0.004;0.004;0.004;0.004;0.004;0.0…
9877_ENSG00000099942	deCODE	10	0.0031	rs647660	1
9877_ENSG00000099942	deCODE	10	0.9072	rs5760225	1
9877_ENSG00000099942	deCODE	10	0.0005	rs4820579	1
9877_ENSG00000099942	deCODE	10	0.4464	rs9620397	1
9877_ENSG00000099942	deCODE	10	0.0032	rs9624496	1
9877_ENSG00000099942	deCODE	10	0.003	rs508183	1
9883_ENSG00000124767	deCODE	1	1	rs12210866/rs13200763/rs12209477/rs2490026/rs17622621/rs12209475/rs1049346	0.348;0.343;0.175;0.026;0.024;0.023;0.018
9883_ENSG00000124767	deCODE	10	1	rs12210866/rs13200763/rs12209477/rs2490026/rs17622621/rs12209475/rs1049346	0.348;0.343;0.175;0.026;0.024;0.023;0.018
9884_ENSG00000137168	deCODE	1	0.9998	rs236351/rs236350/rs236348/rs236346	0.307;0.272;0.247;0.174
9884_ENSG00000137168	deCODE	10	0.9998	rs236351/rs236350/rs236348/rs236346	0.307;0.272;0.247;0.174
9995_ENSG00000128951	deCODE	1	0.9999	rs12593807/rs60820695/rs8039702/rs6493314/rs919129	0.531;0.147;0.133;0.133;0.052
9995_ENSG00000128951	deCODE	10	0.9999	rs12593807/rs60820695/rs8039702/rs6493314/rs919129	0.531;0.147;0.133;0.133;0.052
10088_ENSG00000198931	Fenland	1	0.9999	rs8191469	1
10088_ENSG00000198931	Fenland	10	1	rs8191469	1
10088_ENSG00000198931	Fenland	10	0.0006	rs72813547	0.994
10361_ENSG00000089127	Fenland	1	0.9996	rs2285934/rs4767023/rs2660/rs1131476/rs10850092/rs6489864/rs4767028/rs7135577/rs2057778/rs10774671/rs4767030/rs10850093/rs10850094/rs10850095/rs10850096/rs10774672/rs4767029/rs6489865/rs4767027/rs4767025	0.204;0.148;0.087;0.083;0.077;0.060;0.045;0.038;0.028;0.024;0.019;0.017;0.017;0.016;0.016;0.015;0.015;0.014;0.014;0.012
10361_ENSG00000089127	Fenland	10	0.9996	rs2285934/rs4767023/rs2660/rs1131476/rs10850092/rs6489864/rs4767028/rs7135577/rs2057778/rs10774671/rs4767030/rs10850093/rs10850094/rs10850096/rs10850095/rs10774672/rs4767029/rs6489865/rs4767027/rs4767024	0.204;0.149;0.087;0.083;0.077;0.060;0.045;0.039;0.028;0.024;0.019;0.017;0.017;0.016;0.016;0.015;0.015;0.014;0.014;0.012
10372_ENSG00000166888	Fenland	1	0.0026	rs324012	0.994
10372_ENSG00000166888	Fenland	10	0.0009	rs324012	0.957
10372_ENSG00000166888	Fenland	10	0.0242	rs841718/rs4559	0.915;0.046
10372_ENSG00000166888	Fenland	10	0.0012	rs56214329/rs73338505/rs73118440	0.507;0.291;0.202
10605_ENSG00000101474	Fenland	1	1	rs73095987/rs12242	0.599;0.401
10605_ENSG00000101474	Fenland	10	1	rs73095987/rs12242	0.620;0.380
10605_ENSG00000101474	Fenland	10	0.0003	rs149637261/rs6138463/rs6132783/rs227620/rs227646/rs227619/rs1535042/rs6138442/rs6036977/rs227649/rs2387365/rs227652/rs227633/rs6138457/rs227634/rs227648/rs227626/rs227623/rs227635/rs227650/rs62215128/rs227639/rs227643/rs6050134/rs4539860/rs8125909/rs6138460/rs227653/rs6138455/rs62215110/rs6132777/rs62215131/rs45556041/rs62215115/rs6132778/rs6138456/rs1854849/rs6132775/rs6138438/rs227657/rs1331286	0.089;0.058;0.052;0.046;0.043;0.038;0.031;0.030;0.028;0.028;0.027;0.025;0.024;0.024;0.021;0.021;0.020;0.020;0.020;0.020;0.019;0.017;0.017;0.017;0.017;0.016;0.015;0.015;0.015;0.014;0.014;0.014;0.013;0.013;0.013;0.012;0.011;0.011;0.010;0.010;0.010
10605_ENSG00000101474	Fenland	10	0.0003	rs6083717/rs6083714/rs4239751/rs4815359/rs56183883/rs4815358/rs6037003/rs4429533/rs6050123/rs113710925/rs55651048/rs765834/rs55681373/rs8121279/rs7352631/rs6515552/rs4432532/rs227645/rs227617/rs2256031/rs227642/rs227641/rs227647/rs227644/rs182749/rs6083696/rs6050214/rs2064404/rs4815350/rs6083697/rs227603/rs6036998/rs227656/rs1883831/rs227654/rs73110260/rs227655/rs2150644/rs761368/rs6138432	0.165;0.126;0.095;0.085;0.073;0.048;0.038;0.022;0.021;0.021;0.018;0.018;0.018;0.015;0.013;0.013;0.012;0.012;0.008;0.008;0.008;0.008;0.008;0.008;0.008;0.007;0.007;0.007;0.007;0.007;0.007;0.006;0.006;0.006;0.006;0.005;0.005;0.004;0.004;0.004
10630_ENSG00000109854	Fenland	1	1	rs10437608	1
10630_ENSG00000109854	Fenland	10	1	rs10437608	1
10630_ENSG00000109854	Fenland	10	1	rs10734292/rs7479181/rs2055246/rs6483673/rs7479049/rs1036923/rs2403591/rs6416026/rs10741838	0.264;0.178;0.115;0.095;0.085;0.080;0.072;0.054;0.044
10630_ENSG00000109854	Fenland	10	0.0001	rs4757944	1
10714_ENSG00000159640	Fenland	1	1	rs4353	0.995
10714_ENSG00000159640	Fenland	10	0.0004	rs4353	0.999
10714_ENSG00000159640	Fenland	10	0.0118	rs8076789/rs6504154/rs7207647/rs2429744/rs6504155/rs9897384/rs2464410/rs61293622/rs2951887	0.189;0.162;0.157;0.096;0.096;0.096;0.084;0.064;0.046
10714_ENSG00000159640	Fenland	10	0.0003	rs4295/rs4291/rs4292/rs6504163/rs4968783	0.370;0.257;0.253;0.059;0.034
10737_ENSG00000021355	Fenland	1	0.0032	rs1350850/rs12525298/rs898767/rs73358410/rs12528604/rs7768743	0.623;0.101;0.101;0.053;0.051;0.044
10737_ENSG00000021355	Fenland	10	0.001	rs1350850/rs12525298/rs898767/rs9378341/rs12528604/rs73358410/rs3778263	0.619;0.108;0.102;0.046;0.036;0.021;0.018
10737_ENSG00000021355	Fenland	10	0.0004	rs11242805/rs400955/rs445576/rs381854/rs364495/rs316343	0.275;0.261;0.201;0.096;0.087;0.041
10737_ENSG00000021355	Fenland	10	0.0005	rs386713	0.995
10907_ENSG00000182667	Fenland	1	0.0007	rs2511504/rs2511781	0.856;0.144
10907_ENSG00000182667	Fenland	10	0.0008	rs2511504/rs2511781	0.886;0.114
10907_ENSG00000182667	Fenland	10	0.0047	rs10894353	0.982
10907_ENSG00000182667	Fenland	10	0.0002	rs318978/rs318979/rs437973/rs451304	0.391;0.391;0.143;0.028
10907_ENSG00000182667	Fenland	10	0.0007	rs7118465/rs4255550/rs35043878/rs1790181/rs7938091/rs34183560/rs34776743/rs10791193/rs1946044/rs2518016/rs1790180/rs2518015/rs1793624/rs3925046/rs10791204/rs7937372/rs10791203/rs10791202/rs9666546/rs7932473/rs11222935/rs4491239/rs10894500/rs10791194/rs10750497/rs9630204/rs4486640/rs9630202/rs7118518/rs10894504/rs4313594/rs7118087/rs4491236/rs4288763/rs7105319/rs10736603/rs10791201/rs12360780/rs44…	0.264;0.061;0.053;0.051;0.051;0.049;0.046;0.034;0.032;0.025;0.021;0.015;0.014;0.014;0.009;0.009;0.009;0.008;0.008;0.008;0.008;0.007;0.007;0.007;0.007;0.007;0.007;0.007;0.007;0.007;0.006;0.006;0.006;0.006;0.006;0.006;0.006;0.006;0.006;0.005;0.005;0.005;0.005;0.004
10948_ENSG00000105223	Fenland	1	0.0039	rs12151243/rs28667591/rs57885763/rs8111619/rs10422343/rs10423896/rs62107631/rs10419465/rs62107630/rs892119/rs62107590/rs2304188/rs10418932/rs892118/rs9304589/rs16974157/rs58336440/rs55862427/rs59010363/rs10420842/rs8112998/rs10408356/rs7248861/rs61685259/rs60869669/rs7254617/rs28362958/rs9304588/rs62107593/rs934426	0.256;0.064;0.048;0.038;0.038;0.035;0.035;0.034;0.031;0.031;0.030;0.028;0.026;0.026;0.024;0.024;0.024;0.023;0.022;0.017;0.015;0.013;0.013;0.012;0.009;0.009;0.008;0.008;0.008;0.008
10948_ENSG00000105223	Fenland	10	0.002	rs12151243/rs28667591/rs57885763/rs10422343/rs8111619/rs10423896/rs62107631/rs10419465/rs62107630/rs892119/rs62107590/rs2304188/rs10418932/rs892118/rs58336440/rs16974157/rs9304589/rs59010363/rs55862427/rs10420842/rs8112998/rs7248861/rs10408356/rs61685259/rs60869669/rs7254617/rs9304588/rs28362958/rs62107593/rs934426	0.238;0.063;0.048;0.040;0.038;0.036;0.036;0.034;0.032;0.032;0.030;0.028;0.026;0.026;0.024;0.024;0.024;0.022;0.022;0.018;0.015;0.014;0.014;0.013;0.010;0.010;0.009;0.009;0.008;0.008
11098_ENSG00000160209	Fenland	1	0.4577	rs7276633/rs7279968/rs2838343/rs2838342/rs2838341/rs2838336/rs58451308/rs12627667/rs9976443	0.217;0.184;0.136;0.115;0.092;0.069;0.060;0.060;0.029
11098_ENSG00000160209	Fenland	10	0.004	rs7279968/rs2838343/rs7276633/rs2838341/rs2838342/rs2838336/rs12627667/rs58451308/rs9976443/rs2838330	0.200;0.131;0.113;0.110;0.100;0.083;0.078;0.078;0.045;0.031
11098_ENSG00000160209	Fenland	10	1	rs62229179/rs1547239/rs9981249/rs1107204/rs4819301/rs743463	0.366;0.194;0.163;0.153;0.074;0.050
11098_ENSG00000160209	Fenland	10	0.0003	rs2329573/rs13046612/rs11910393/rs2186926/rs2096856	0.350;0.302;0.242;0.056;0.017
11103_ENSG00000106211	Fenland	1	1	rs2868371	1
11103_ENSG00000106211	Fenland	10	1	rs2868371	1
11103_ENSG00000106211	Fenland	10	0.0005	rs113570449/rs78478514/rs11983987/rs79864016/rs28446604/rs112962015	0.286;0.158;0.152;0.123;0.114;0.111
11103_ENSG00000106211	Fenland	10	0.0057	rs10265466/rs181873583/rs7780094/rs67058039/rs10480547/rs6465074/rs60203812/rs6974346/rs181517398	0.192;0.152;0.130;0.115;0.098;0.091;0.083;0.076;0.063
11104_ENSG00000133048	Fenland	1	0.0006	rs2071579/rs12141494/rs10920578/rs12128727/rs946259	0.413;0.244;0.144;0.085;0.085
11104_ENSG00000133048	Fenland	10	0.051	rs10920578	0.999
11104_ENSG00000133048	Fenland	10	0.9975	rs4950928	1
11104_ENSG00000133048	Fenland	10	0.0025	rs10399931	1
11104_ENSG00000133048	Fenland	10	0.0005	rs2486948/rs7413182	0.939;0.021
11104_ENSG00000133048	Fenland	10	0.0006	rs871799	0.994
11104_ENSG00000133048	Fenland	10	0.0006	rs1417925	0.999
11117_ENSG00000006282	Fenland	1	1	rs8076632	1
11117_ENSG00000006282	Fenland	10	1	rs8076632	1
11117_ENSG00000006282	Fenland	10	1	rs76022681/rs112657244/rs80277878/rs2306001	0.555;0.211;0.149;0.059
11117_ENSG00000006282	Fenland	10	0.0001	rs7501581	0.986
11134_ENSG00000112031	Fenland	1	1	rs12206911/rs56051619/rs926921/rs7767005/rs12205994/rs6941558/rs6920771/rs3818126	0.241;0.201;0.183;0.139;0.067;0.051;0.051;0.035
11134_ENSG00000112031	Fenland	10	0.9999	rs3818126/rs12206911/rs926921/rs7767005	0.488;0.226;0.170;0.096
11134_ENSG00000112031	Fenland	10	1	rs3818130/rs3818127/rs7752197/rs9322407/rs506219/rs6917114/rs502415	0.316;0.256;0.178;0.060;0.057;0.048;0.046
11212_ENSG00000239264	Fenland	1	1	rs11962800/rs7764128/rs1043784	0.807;0.093;0.066
11212_ENSG00000239264	Fenland	10	1	rs11962800/rs7764128	0.936;0.040
11212_ENSG00000239264	Fenland	10	0.0042	rs6933741/rs58499628	0.729;0.271
11241_ENSG00000126522	Fenland	1	1	rs13309935/rs1167406/rs7809814	0.938;0.007;0.006
11241_ENSG00000126522	Fenland	10	1	rs13309935/rs4145009	0.814;0.136
11241_ENSG00000126522	Fenland	10	0.8149	rs778714/rs34466769	0.944;0.047
11248_ENSG00000188690	Fenland	1	0.9852	rs10901444/rs9651507/rs10159841/rs10901443/rs10794025/rs10901446	0.226;0.226;0.217;0.209;0.065;0.028
11248_ENSG00000188690	Fenland	10	0.0005	rs9651507/rs10901444/rs10159841/rs10901443/rs10794025	0.224;0.224;0.224;0.224;0.068
11248_ENSG00000188690	Fenland	10	0.0001	rs1935451	1
11248_ENSG00000188690	Fenland	10	0.0095	rs12259918/rs11244648/rs11818290/rs35711389/rs10901449	0.687;0.142;0.052;0.043;0.031
11248_ENSG00000188690	Fenland	10	0.0002	rs2366340/rs4019640/rs7478313/rs7095925/rs10751537/rs7093089/rs10794044/rs6597728/rs7898112/rs10751536/rs34510016/rs10794043/rs11244718/rs10901489	0.471;0.090;0.086;0.073;0.058;0.045;0.024;0.017;0.017;0.016;0.016;0.016;0.016;0.016
11257_ENSG00000151552	Fenland	1	1	rs28458311/rs28382333/rs7661303	0.399;0.399;0.195
11257_ENSG00000151552	Fenland	10	1	rs28382333/rs28458311/rs7661303	0.442;0.365;0.185
11257_ENSG00000151552	Fenland	10	0.9945	rs4698606/rs6843189	0.512;0.464
11257_ENSG00000151552	Fenland	10	0.0001	rs10516314/rs73234954/rs744731/rs73234956/rs3796809/rs113776005/rs3733573	0.273;0.150;0.149;0.122;0.121;0.094;0.092
11257_ENSG00000151552	Fenland	10	0.0002	rs13119705	1
11287_ENSG00000166347	Fenland	10	0.0015	rs1788595/rs1788598/rs9947670/rs1788600/rs7245112/rs7243558/rs9948353/rs9953245/rs1790837/rs1788591/rs1421273/rs1788589/rs1788588/rs9319898/rs7239658/rs4474780/rs9950788/rs12455335/rs12455309/rs9319901/rs1790824/rs8093538/rs1788607/rs6566789/rs9963129/rs1790842/rs4892201/rs733124/rs1788604/rs9963333/rs11151938/rs8085732/rs8086000/rs8084974/rs9964293/rs9953348/rs4328533/rs4328534/rs4328532/rs93199…	0.043;0.043;0.043;0.040;0.037;0.037;0.035;0.030;0.028;0.028;0.025;0.025;0.025;0.025;0.025;0.023;0.022;0.020;0.020;0.020;0.019;0.018;0.016;0.016;0.014;0.012;0.012;0.011;0.011;0.011;0.010;0.009;0.009;0.009;0.009;0.009;0.009;0.009;0.009;0.009;0.009;0.009;0.009;0.009;0.009;0.009;0.009;0.009;0.009;0.008;0.008;0.008;0.007;0.007;0.005;0.005
11287_ENSG00000166347	Fenland	10	0.0014	rs77467869/rs74810966	0.701;0.299
11288_ENSG00000076685	Fenland	1	1	rs12779263/rs12257472	0.573;0.425
11288_ENSG00000076685	Fenland	10	1	rs12779263/rs12257472/rs66652022	0.521;0.404;0.022
11288_ENSG00000076685	Fenland	10	1	rs12260436	1
11288_ENSG00000076685	Fenland	10	0.007	rs17727044/rs113973959/rs112240253/rs112224955/rs74749600/rs17787717/rs76892505/rs74376228/rs75219158/rs77505796/rs112507051/rs58700372/rs4917382/rs12264456/rs12257941/rs17727391/rs11191545/rs61120766/rs77827514/rs12252500/rs58317752/rs111622998/rs12246689/rs78893207/rs11191523/rs113430310/rs111278264/rs11191524/rs12241091/rs112425217/rs78214351/rs12258551/rs12254254/rs7100592/rs35159404/rs105097…	0.089;0.052;0.049;0.048;0.040;0.038;0.036;0.030;0.029;0.025;0.024;0.024;0.021;0.018;0.018;0.017;0.016;0.016;0.015;0.015;0.015;0.014;0.013;0.013;0.013;0.013;0.012;0.012;0.011;0.011;0.011;0.011;0.011;0.010;0.010;0.010;0.010;0.009;0.009;0.009;0.009;0.008;0.008;0.008;0.008;0.008;0.008;0.007;0.007;0.007;0.007;0.007;0.006;0.006;0.006
11302_ENSG00000116147	Fenland	1	0.0005	rs2235256	1
11302_ENSG00000116147	Fenland	10	0.0005	rs2235256	1
11302_ENSG00000116147	Fenland	10	0.0003	rs10912972/rs6679400/rs72723450/rs59284226/rs12569025/rs10912967/rs7549663/rs7531830/rs7528850/rs4650920/rs10798389/rs1385540/rs6674005/rs6691883/rs6676898/rs2861280/rs9425442/rs7518442/rs2301432/rs2301431/rs1385543/rs6425346/rs2269588/rs4652082	0.205;0.169;0.093;0.075;0.073;0.056;0.053;0.032;0.032;0.017;0.016;0.015;0.010;0.010;0.010;0.010;0.010;0.009;0.009;0.008;0.008;0.008;0.005;0.005
11313_ENSG00000166228	Fenland	1	1	rs2630336	0.995
11313_ENSG00000166228	Fenland	10	1	rs2630336	0.988
11319_ENSG00000020922	Fenland	1	0.071	rs641936/rs639311/rs530569/rs1272743/rs1257769/rs680695/rs509744	0.835;0.043;0.026;0.014;0.014;0.013;0.013
11319_ENSG00000020922	Fenland	10	0.0007	rs641936/rs639311/rs530569/rs509744/rs657249/rs680695/rs535801/rs1257769/rs1272743/rs654718/rs1257774	0.450;0.158;0.092;0.057;0.050;0.050;0.030;0.021;0.021;0.017;0.010
11319_ENSG00000020922	Fenland	10	0.0005	rs12365123/rs138334697/rs140003585	0.634;0.259;0.107
11319_ENSG00000020922	Fenland	10	0.0005	rs3758787/rs10831222/rs581449/rs516037/rs10741488/rs12796488/rs514060/rs601391/rs592943/rs541090/rs583534/rs657830/rs618690/rs661957/rs646130/rs554715/rs604845/rs534402/rs556477/rs492073/rs491404/rs10831227/rs512799/rs1257783/rs572372/rs485146/rs546439/rs4459257/rs11020774/rs584531/rs2155209	0.049;0.041;0.038;0.036;0.036;0.034;0.032;0.032;0.032;0.032;0.032;0.031;0.031;0.030;0.030;0.030;0.029;0.029;0.029;0.029;0.027;0.027;0.026;0.026;0.026;0.026;0.026;0.025;0.025;0.024;0.024
11319_ENSG00000020922	Fenland	10	0.0003	rs4753126/rs10831166/rs7116300/rs4073615/rs6483293/rs10765654/rs4348853/rs10765653/rs10765652/rs4073612/rs4073614/rs1138800/rs4753541/rs2949856/rs7119866/rs4342990/rs4271349/rs7942313/rs4753537/rs4753538/rs2945639/rs1829372/rs2945641/rs4590832/rs7926331/rs35779256/rs3020012/rs2949862	0.486;0.043;0.042;0.041;0.040;0.039;0.036;0.034;0.032;0.031;0.030;0.015;0.011;0.011;0.010;0.008;0.006;0.006;0.005;0.005;0.004;0.003;0.002;0.002;0.002;0.002;0.002;0.002
11333_ENSG00000163219	Fenland	1	0.0002	rs10048745	1
11333_ENSG00000163219	Fenland	10	0.0002	rs10048745	1
11333_ENSG00000163219	Fenland	10	0.0001	rs13413887	1
11333_ENSG00000163219	Fenland	10	0.0012	rs34093192/rs35105175/rs34781733/rs71413159/rs34762983/rs71413158/rs34504087/rs35155192/rs12990279/rs35766238/rs34636714/rs4128748/rs35129206/rs4068867/rs34803574/rs71413157	0.097;0.088;0.085;0.077;0.077;0.076;0.075;0.060;0.056;0.056;0.052;0.039;0.039;0.037;0.034;0.032
11333_ENSG00000163219	Fenland	10	0.0002	rs10173408/rs10196674/rs2280246/rs11685672/rs13426364/rs11695006	0.594;0.230;0.042;0.036;0.032;0.022
11351_ENSG00000187736	Fenland	1	1	rs6713887/rs3731890/rs7589228/rs11684596/rs11679511/rs2030448/rs2030451/rs12694447/rs11677506/rs1521133/rs2030449/rs12694451/rs2293069/rs1521134/rs12694446/rs13015674	0.308;0.263;0.106;0.083;0.026;0.024;0.020;0.020;0.019;0.018;0.016;0.014;0.014;0.011;0.007;0.007
11351_ENSG00000187736	Fenland	10	1	rs6713887/rs3731890/rs7589228/rs11684596/rs11679511/rs2030448/rs2030451/rs12694447/rs11677506/rs1521133/rs2030449/rs12694451/rs2293069/rs1521134/rs12694446/rs13015674	0.308;0.263;0.106;0.083;0.026;0.024;0.020;0.020;0.019;0.018;0.016;0.014;0.014;0.011;0.007;0.007
11369_ENSG00000197894	Fenland	10	1	rs28730595/rs28730605/rs28730592/rs28730591/rs6852848/rs28730587	0.452;0.131;0.126;0.126;0.114;0.029
11369_ENSG00000197894	Fenland	10	0.0012	rs1154416/rs2924584/rs2602844/rs34354469/rs1133483/rs2602836/rs2602874/rs1154402	0.306;0.153;0.104;0.101;0.099;0.084;0.082;0.011
11369_ENSG00000197894	Fenland	10	0.0009	rs1230205/rs2602832/rs1230190/rs1230203/rs1230188	0.480;0.196;0.138;0.106;0.080
11369_ENSG00000197894	Fenland	10	1	rs28730632/rs7669660/rs12106/rs7684735/rs4699700	0.354;0.199;0.176;0.157;0.108
11369_ENSG00000197894	Fenland	10	0.0014	rs57098596/rs1230186/rs1230197/rs1230200/rs1230178/rs1230159/rs1230169/rs1230175/rs1234973/rs1230182/rs1230160/rs1230179/rs1230209/rs1230206/rs1238741	0.082;0.067;0.067;0.065;0.062;0.062;0.062;0.062;0.062;0.062;0.062;0.062;0.061;0.059;0.049
11382_ENSG00000106605	Fenland	10	0.9996	rs113208524/rs55936912/rs56149341/rs2074795/rs150414916/rs17724202/rs17172246/rs11761752/rs35745310/rs74777226/rs17246016/rs11766602/rs1802846/rs111286733/rs55654967/rs17245981/rs17239685/rs4724245/rs17246002/rs17530917/rs3807518/rs10951741/rs2286297/rs73101429/rs4724232/rs4724231/rs10951736/rs73102718/rs10259560/rs1859876/rs73108662/rs73108665/rs11773005/rs28375647/rs1859877/rs73108637/rs1717223…	0.061;0.046;0.042;0.041;0.040;0.035;0.035;0.032;0.032;0.030;0.028;0.026;0.026;0.025;0.025;0.023;0.022;0.022;0.020;0.019;0.018;0.017;0.016;0.016;0.016;0.015;0.014;0.013;0.013;0.013;0.012;0.012;0.012;0.012;0.012;0.012;0.012;0.012;0.011;0.011;0.010;0.010;0.010;0.010;0.010
11382_ENSG00000106605	Fenland	10	0.9443	rs56002341/rs10256858/rs35482897/rs10268054/rs10225380/rs140441017/rs10234057/rs10244587/rs17239727/rs73101420/rs67204349/rs145974107/rs371052056/rs73101418/rs10254271/rs17245869/rs17245785/rs28458462/rs10256120/rs28707680/rs34027937/rs10245471/rs10233867/rs2330921/rs17239537/rs143948194/rs10227643/rs13231479/rs10280853/rs28697916/rs13227897/rs13438566/rs17710630/rs10229363/rs17654257/rs10254282/…	0.094;0.077;0.049;0.034;0.025;0.025;0.022;0.021;0.020;0.018;0.016;0.016;0.015;0.015;0.015;0.015;0.015;0.015;0.015;0.015;0.015;0.014;0.014;0.014;0.010;0.010;0.009;0.009;0.009;0.009;0.009;0.008;0.008;0.007;0.007;0.007;0.007;0.007;0.007;0.007;0.007;0.006;0.006;0.006;0.006;0.006;0.006;0.006;0.006;0.006;0.006;0.006;0.006;0.006;0.006;0.006;0.006;0.006;0.006;0.006;0.006;0.006;0.006;0.005;0.005;0.005;0.0…
11382_ENSG00000106605	Fenland	10	0.0021	rs2051969/rs6463199/rs9639884/rs1181598/rs4458767/rs718876/rs2330920/rs3779058/rs3779057/rs10262602/rs2097967/rs12671575/rs1053080/rs59808072/rs2286296/rs2051970/rs3180524/rs3823661/rs10951739/rs1044141/rs28406682/rs4724238/rs11761077/rs1044039/rs3779061/rs4077435/rs6950861/rs7787248/rs62461078/rs2214995/rs9655446/rs6948716/rs1181596/rs849160/rs1181600/rs849180/rs849179/rs7802995/rs35535441/rs163…	0.037;0.036;0.032;0.029;0.024;0.024;0.024;0.024;0.024;0.024;0.024;0.024;0.023;0.023;0.023;0.023;0.023;0.023;0.023;0.023;0.023;0.023;0.023;0.023;0.023;0.023;0.022;0.020;0.019;0.018;0.016;0.014;0.014;0.012;0.012;0.012;0.012;0.011;0.011;0.011;0.009;0.009;0.009;0.007;0.007;0.007;0.006;0.006;0.006;0.006;0.006;0.006
11390_ENSG00000178538	Fenland	1	0.5979	rs28532174/rs7841804/rs10086200/rs28371059/rs10435600/rs28481384/rs10094523/rs28429093/rs13274525/rs11778498/rs28759336/rs7843385	0.263;0.151;0.086;0.081;0.081;0.081;0.067;0.036;0.031;0.027;0.026;0.022
11390_ENSG00000178538	Fenland	10	0.0003	rs28532174/rs7841804/rs28481384/rs28371059/rs10435600/rs10086200/rs10094523/rs28429093/rs28759336/rs13274525/rs7843385/rs11778498/rs13280153	0.288;0.160;0.083;0.083;0.083;0.077;0.072;0.026;0.022;0.020;0.018;0.013;0.010
11390_ENSG00000178538	Fenland	10	0.0075	rs12676801/rs4738802/rs16925975/rs72665124/rs72665118/rs61057972/rs7463394/rs59616608/rs55948763/rs4737555/rs7827209/rs9693218/rs12155603/rs74792169/rs72665119/rs11996007/rs12679218/rs59700121	0.113;0.113;0.113;0.066;0.066;0.056;0.056;0.048;0.044;0.044;0.042;0.041;0.035;0.028;0.028;0.028;0.028;0.021
11390_ENSG00000178538	Fenland	10	0.0019	rs10108007/rs10106102/rs10092625/rs10106235/rs12543049/rs10093017/rs12548662/rs55733749/rs67956711/rs12549574/rs6997366/rs28686938/rs13268836/rs10103871/rs10103858/rs13268419/rs13265385/rs13266842/rs13265912/rs7463084/rs7463207/rs13259922/rs12708002/rs11990909/rs61219237/rs56309258/rs13251863/rs11994656/rs11991009/rs10100519/rs10100615/rs10100434/rs59743106/rs11990876/rs12708001/rs12543642/rs1255…	0.042;0.042;0.040;0.038;0.036;0.033;0.028;0.027;0.026;0.025;0.024;0.024;0.023;0.022;0.021;0.021;0.021;0.021;0.021;0.020;0.020;0.020;0.019;0.019;0.018;0.018;0.018;0.016;0.016;0.016;0.016;0.016;0.016;0.016;0.016;0.015;0.015;0.015;0.012;0.012;0.010;0.009;0.009;0.009;0.009;0.009;0.009
11424_ENSG00000103876	Fenland	1	1	rs35252136/rs8042782	0.689;0.265
11424_ENSG00000103876	Fenland	10	0.4762	rs35252136/rs8042782	0.709;0.291
11424_ENSG00000103876	Fenland	10	1	rs62006330	1
11424_ENSG00000103876	Fenland	10	1	rs12441895	1
11424_ENSG00000103876	Fenland	10	0.0026	rs7164855	1
11514_ENSG00000085063	Fenland	1	1	rs3181269	0.962
11514_ENSG00000085063	Fenland	10	1	rs3181269/rs2273121	0.942;0.058
11514_ENSG00000085063	Fenland	10	0.0005	rs11032367/rs1112841/rs1096561/rs831629/rs831631/rs12224154/rs831633/rs831635/rs4348870/rs11032372/rs831592/rs7938603/rs1718067/rs2746601/rs831595/rs1522085/rs10768025/rs2746602/rs2686245/rs13614/rs2272064/rs11032373/rs10836107/rs6484665/rs831625/rs2252927/rs831617	0.122;0.093;0.090;0.049;0.045;0.039;0.039;0.036;0.035;0.029;0.028;0.026;0.025;0.025;0.025;0.025;0.024;0.024;0.024;0.023;0.022;0.022;0.020;0.020;0.020;0.019;0.019
11516_ENSG00000163586	Fenland	1	0.9993	rs2241883/rs1545223	0.826;0.174
11516_ENSG00000163586	Fenland	10	0.0053	rs2241883/rs1545223	0.889;0.111
11516_ENSG00000163586	Fenland	10	0.0002	rs56254765/rs62157011/rs17350803/rs56033561/rs56272858/rs56041946/rs55978072/rs62157016/rs56052430	0.263;0.198;0.154;0.089;0.082;0.062;0.049;0.049;0.033
11538_ENSG00000103150	Fenland	1	1	rs9923979/rs5016957/rs9319449/rs9923900/rs9923745/rs9923815/rs5016962/rs5016963/rs5016960/rs5016958/rs5016961	0.229;0.183;0.165;0.094;0.070;0.053;0.045;0.036;0.029;0.026;0.023
11538_ENSG00000103150	Fenland	10	1	rs9319449/rs9923979/rs5016957/rs9923900/rs9923745/rs9923815/rs5016962/rs5016963/rs5016960/rs5016958/rs5016961/rs9931670/rs9933817/rs11642234	0.194;0.152;0.147;0.099;0.094;0.049;0.043;0.037;0.032;0.031;0.028;0.017;0.016;0.015
11538_ENSG00000103150	Fenland	10	1	rs9931691/rs3785005/rs72791517/rs72791518/rs79381308/rs8062415/rs72791519/rs13329878/rs9941322/rs9921160/rs4386124	0.410;0.174;0.072;0.053;0.049;0.045;0.039;0.035;0.035;0.033;0.022
11636_ENSG00000158710	Fenland	1	0.1652	rs2789422	0.966
11636_ENSG00000158710	Fenland	10	0.0012	rs2789422	1
12334_ENSG00000176974	Fenland	1	1	rs669340/rs4398149/rs651234/rs638416/rs593297	0.319;0.318;0.189;0.119;0.044
12334_ENSG00000176974	Fenland	10	1	rs669340/rs4398149/rs651234/rs638416/rs593297	0.319;0.318;0.189;0.119;0.044
12340_ENSG00000090861	Fenland	1	0.0343	rs2070203/rs7192268/rs936994/rs7189474/rs9934440/rs9939726/rs12102803/rs8058224/rs9924898/rs775208/rs72790691	0.236;0.141;0.115;0.088;0.087;0.087;0.070;0.051;0.044;0.018;0.018
12340_ENSG00000090861	Fenland	10	0.0116	rs2070203/rs7192268/rs936994/rs7189474/rs9934440/rs9939726/rs12102803/rs8058224/rs9924898/rs775208/rs72790691	0.236;0.139;0.115;0.089;0.088;0.087;0.071;0.051;0.044;0.018;0.018
12340_ENSG00000090861	Fenland	10	0.0026	rs11538963	0.994
12343_ENSG00000114331	Fenland	1	0.8062	rs13096715/rs823300/rs13072826/rs7651757/rs7634345/rs7611238/rs823301/rs823311/rs13099106/rs13062518/rs13059843/rs13324903/rs1094677/rs55672262/rs13091924/rs11706264/rs4677834/rs7633265/rs823302/rs4677835/rs56132877/rs823310	0.212;0.086;0.074;0.060;0.044;0.042;0.041;0.041;0.041;0.035;0.032;0.032;0.029;0.029;0.029;0.027;0.020;0.018;0.017;0.016;0.015;0.015
12343_ENSG00000114331	Fenland	10	0.7668	rs13096715/rs823300/rs13072826/rs7651757/rs7634345/rs7611238/rs823301/rs823311/rs13099106/rs13062518/rs13324903/rs13059843/rs1094677/rs55672262/rs13091924/rs11706264/rs4677834/rs7633265/rs823302/rs4677835/rs823310/rs823306	0.227;0.089;0.073;0.059;0.043;0.042;0.042;0.042;0.039;0.033;0.032;0.031;0.030;0.028;0.028;0.025;0.020;0.017;0.017;0.016;0.015;0.015
12348_ENSG00000104835	Fenland	1	0.9965	rs10425217/rs730078/rs7508539/rs1808661/rs1808662/rs4801960/rs12462710	0.383;0.166;0.136;0.092;0.089;0.076;0.011
12348_ENSG00000104835	Fenland	10	1	rs10425217/rs730078/rs7508539/rs1808661/rs1808662/rs4801960/rs4801971	0.448;0.116;0.115;0.103;0.086;0.073;0.012
12348_ENSG00000104835	Fenland	10	0.0002	rs6508829/rs12981635/rs4801955/rs12972744/rs12972128/rs12978262/rs71337555/rs4801967/rs12977011/rs4803050/rs11670675	0.576;0.083;0.076;0.045;0.044;0.037;0.023;0.023;0.020;0.016;0.016
12356_ENSG00000075142	Fenland	1	0.9999	rs9655959/rs77010538/rs17349675/rs56356329/rs76354035/rs80023929/rs80128501/rs112036721/rs56338301/rs78856352/rs76842879	0.904;0.008;0.006;0.006;0.005;0.005;0.004;0.004;0.004;0.003;0.003
12356_ENSG00000075142	Fenland	10	1	rs9655959/rs77010538/rs17150369/rs17349675/rs56356329/rs76354035/rs80023929/rs56338301/rs112036721/rs76842879	0.871;0.012;0.010;0.009;0.009;0.008;0.007;0.005;0.005;0.005
12356_ENSG00000075142	Fenland	10	0.0027	rs10268218/rs7810426	0.670;0.330
12357_ENSG00000099940	Fenland	1	1	rs5752229/rs2023715/rs5761195/rs5752191/rs5761433/rs73160989/rs113217119/rs5761520/rs16988764/rs5760994/rs3171741/rs73159202/rs73162866/rs5761259/rs5751939/rs538011132/rs5760715/rs144554847/rs5761460/rs5760822/rs113543516/rs5761335/rs12162703/rs5752165/rs6004102/rs77948203/rs5751852/rs5760380/rs73162874/rs73160987/rs5760343/rs5760167/rs10483104/rs5761323/rs5751970/rs5760531/rs73162876/rs73162810/…	0.044;0.041;0.037;0.033;0.033;0.031;0.029;0.029;0.022;0.021;0.021;0.020;0.019;0.019;0.018;0.017;0.017;0.017;0.017;0.016;0.016;0.016;0.015;0.015;0.015;0.014;0.014;0.014;0.013;0.013;0.012;0.011;0.011;0.011;0.010;0.010;0.009;0.009;0.009;0.009;0.008;0.008;0.008;0.008;0.008;0.007;0.007;0.007;0.007;0.007;0.007;0.006;0.006;0.006;0.006;0.006;0.006;0.006;0.006;0.006;0.006;0.006;0.006;0.006;0.006;0.006;0.0…
12357_ENSG00000099940	Fenland	10	1	rs5761520/rs144554847/rs5752229/rs2023715/rs5761195/rs5752191/rs113217119/rs73160989/rs5761433/rs73159202/rs5760994/rs16988764/rs3171741/rs5751939/rs5761259/rs73162866/rs5760715/rs538011132/rs5760822/rs113543516/rs5761460/rs5761335/rs5752165/rs6004102/rs77948203/rs5751852/rs12162703/rs5760380/rs73160987/rs5760167/rs73162874/rs5751970/rs5760531/rs5760343/rs5761323/rs10483104/rs73162810/rs13471/rs7…	0.086;0.056;0.032;0.030;0.028;0.026;0.025;0.024;0.023;0.020;0.018;0.018;0.017;0.017;0.016;0.016;0.014;0.014;0.014;0.014;0.014;0.013;0.013;0.013;0.013;0.013;0.013;0.012;0.012;0.012;0.011;0.011;0.011;0.011;0.010;0.010;0.010;0.010;0.010;0.009;0.008;0.008;0.008;0.007;0.007;0.007;0.007;0.007;0.007;0.007;0.007;0.007;0.007;0.007;0.006;0.006;0.006;0.006;0.006;0.006;0.006;0.006;0.006;0.006;0.006;0.005;0.0…
12357_ENSG00000099940	Fenland	10	0.0253	rs165861/rs165683/rs165639/rs2072517/rs165791/rs178085/rs178093/rs165744/rs165819/rs165787/rs165841/rs178086/rs165877/rs95944/rs165929/rs78649/rs178095/rs165775/rs2329553/rs738061/rs165783/rs2041776/rs9608386/rs165827/rs4820588/rs165922/rs6003975/rs36005853/rs165811/rs5760416/rs2241139/rs178050/rs178066	0.338;0.051;0.051;0.045;0.044;0.038;0.037;0.037;0.036;0.036;0.033;0.029;0.025;0.021;0.014;0.014;0.014;0.013;0.011;0.010;0.007;0.005;0.005;0.004;0.004;0.004;0.004;0.004;0.004;0.003;0.003;0.003;0.003
12361_ENSG00000133818	Fenland	1	0.9994	rs11023210/rs9667144/rs11023209/rs10832251/rs61884009/rs10832248	0.285;0.246;0.212;0.154;0.052;0.012
12361_ENSG00000133818	Fenland	10	0.9994	rs11023210/rs9667144/rs11023209/rs10832251/rs61884009/rs10832248	0.285;0.246;0.212;0.154;0.052;0.012
12381_ENSG00000159228	Fenland	1	0.0007	rs2835267/rs1005696	0.888;0.110
12381_ENSG00000159228	Fenland	10	0.0003	rs2835267/rs1005696	0.914;0.086
12381_ENSG00000159228	Fenland	10	0.9953	rs35177343	0.993
12381_ENSG00000159228	Fenland	10	1	rs25678	1
12381_ENSG00000159228	Fenland	10	0.0085	rs20572/rs2835265/rs9024/rs2156406/rs3761354	0.554;0.275;0.062;0.049;0.043
12382_ENSG00000107201	Fenland	10	0.2338	rs10813831/rs7025666/rs7024980	0.756;0.173;0.071
12382_ENSG00000107201	Fenland	10	1	rs7029002	1
12382_ENSG00000107201	Fenland	10	1	rs7044989/rs659527/rs680471/rs1211994/rs594546/rs3739674/rs2777729/rs1197249/rs621277/rs605373/rs672427/rs610317/rs597473/rs597491/rs608227/rs592959/rs668559/rs584388/rs645000/rs4633144/rs613645/rs7023269	0.080;0.076;0.072;0.064;0.059;0.054;0.053;0.050;0.050;0.045;0.044;0.042;0.040;0.040;0.037;0.032;0.032;0.030;0.015;0.014;0.013;0.011
12382_ENSG00000107201	Fenland	10	0.0016	rs7042630/rs7034650/rs1112508/rs34804468/rs74473843/rs72710688/rs72710692/rs72710686/rs35782585/rs11549548/rs35572123/rs35136925/rs17289592/rs13297282/rs13290848/rs72710667/rs13300238/rs113566993/rs57832841/rs58841352/rs17289927/rs17289655/rs72710669/rs112085670/rs13286888/rs113148935/rs34272446/rs72712903/rs13295938/rs12554841/rs10971024/rs669260/rs13300627/rs17217280/rs56377445	0.074;0.067;0.060;0.058;0.056;0.055;0.055;0.042;0.042;0.035;0.029;0.026;0.025;0.025;0.024;0.024;0.023;0.021;0.017;0.017;0.016;0.016;0.015;0.014;0.013;0.012;0.011;0.011;0.011;0.010;0.010;0.010;0.010;0.010;0.007
12386_ENSG00000176393	Fenland	1	1	rs28419585	1
12386_ENSG00000176393	Fenland	10	1	rs59698324/rs61821542/rs13375435/rs10920302/rs4630172	0.286;0.215;0.191;0.154;0.147
12386_ENSG00000176393	Fenland	10	0.0441	rs10800803/rs11810017/rs66591897/rs12118476/rs10920287/rs67755963	0.307;0.269;0.192;0.088;0.067;0.038
12386_ENSG00000176393	Fenland	10	1	rs6691786	1
12386_ENSG00000176393	Fenland	10	0.8911	rs77490065	1
12386_ENSG00000176393	Fenland	10	0.999	rs61821530/rs12044887/rs12027956/rs66898738	0.407;0.317;0.166;0.110
12386_ENSG00000176393	Fenland	10	0.0005	rs2820289/rs2678208	0.947;0.053
12386_ENSG00000176393	Fenland	10	0.0004	rs12060875/rs10800805/rs4950806/rs11586632/rs7529387/rs4950805/rs6701746/rs6656347/rs112370844/rs4950807/rs10800804/rs4950754/rs12091788/rs12071266/rs12060972/rs6689324/rs11590349/rs11590348/rs11590299/rs4950750/rs11580809/rs4950752/rs4950747/rs4950751/rs4950749	0.201;0.125;0.086;0.064;0.053;0.053;0.039;0.038;0.033;0.028;0.025;0.017;0.016;0.016;0.016;0.016;0.015;0.015;0.015;0.014;0.014;0.014;0.014;0.014;0.014
12387_ENSG00000131435	Fenland	1	1	rs3900945/rs71583465	0.515;0.484
12387_ENSG00000131435	Fenland	10	0.0046	rs71583465/rs3900945	0.538;0.462
12387_ENSG00000131435	Fenland	10	0.009	rs4877	0.966
12395_ENSG00000117593	Fenland	1	1	rs6413827/rs6674381/rs7546048/rs12086229/rs61826856/rs56048122/rs10912670/rs6696680/rs10912671/rs7548171/rs61826821/rs12082131/rs6668702/rs2273366/rs6673175/rs6425253/rs28804123/rs12561931/rs56369162/rs2144708/rs56019876/rs7530546/rs12566945/rs7521884	0.196;0.096;0.087;0.085;0.065;0.064;0.051;0.038;0.034;0.031;0.028;0.023;0.021;0.019;0.019;0.013;0.012;0.012;0.012;0.012;0.010;0.010;0.008;0.006
12395_ENSG00000117593	Fenland	10	1	rs6413827/rs6674381/rs7546048/rs12086229/rs61826856/rs56048122/rs10912670/rs6696680/rs10912671/rs7548171/rs61826821/rs12082131/rs6668702/rs2273366/rs6673175/rs6425253/rs28804123/rs12561931/rs56369162/rs2144708/rs56019876/rs7530546/rs12566945/rs7521884	0.196;0.096;0.087;0.085;0.065;0.064;0.051;0.038;0.034;0.031;0.028;0.023;0.021;0.019;0.019;0.013;0.012;0.012;0.012;0.012;0.010;0.010;0.008;0.006
12396_ENSG00000198130	Fenland	1	1	rs291427/rs6434387/rs291466/rs291428/rs291429/rs291472/rs291470	0.334;0.224;0.163;0.077;0.068;0.065;0.039
12396_ENSG00000198130	Fenland	10	1	rs291466/rs6434387/rs291427/rs291472/rs291428/rs291429	0.547;0.190;0.105;0.064;0.035;0.030
12396_ENSG00000198130	Fenland	10	0.0002	rs10931449/rs1547460/rs62184434/rs12621421/rs1876876/rs62184435/rs62184432/rs12464840/rs62184406/rs35334255/rs59696237/rs62181999/rs76451356/rs12615897/rs10931447/rs62181998/rs59090097/rs4853691/rs12467835/rs2055825/rs1372053/rs16832572/rs12466290	0.072;0.072;0.067;0.059;0.051;0.051;0.051;0.051;0.048;0.048;0.041;0.041;0.041;0.039;0.031;0.027;0.027;0.025;0.025;0.024;0.023;0.021;0.020
12396_ENSG00000198130	Fenland	10	0.0002	rs2099128/rs6737514/rs16832456/rs10188044/rs10200496/rs11888626/rs55810462/rs6434383/rs3749015/rs13010589/rs10196351/rs3749016/rs7371409/rs7371399/rs11542/rs1058227/rs1058230/rs7566380/rs12693564/rs28887221/rs2664274/rs13416673/rs4853685/rs2244076/rs13405019/rs6751238/rs3828269/rs7565423/rs66738092/rs1366672/rs6749512/rs13011138/rs3791789/rs7590942/rs34760043/rs10209984/rs78187364/rs56853355/rs75…	0.137;0.118;0.072;0.072;0.072;0.041;0.040;0.027;0.021;0.021;0.018;0.015;0.015;0.015;0.014;0.013;0.013;0.012;0.011;0.010;0.009;0.009;0.009;0.008;0.007;0.007;0.007;0.007;0.007;0.007;0.007;0.007;0.006;0.006;0.006;0.006;0.006;0.006;0.005;0.005;0.005;0.005;0.004;0.004;0.004;0.004;0.003;0.003;0.003;0.003;0.002;0.002;0.002;0.002
12401_ENSG00000138134	Fenland	1	0.0006	rs1147606/rs1214547/rs7076970	0.438;0.322;0.236
12401_ENSG00000138134	Fenland	10	0.0003	rs1147606/rs1214547/rs7076970	0.468;0.290;0.242
12401_ENSG00000138134	Fenland	10	0.0004	rs376045/rs426118/rs387970/rs442607/rs56390975/rs427687/rs390414/rs432950/rs376036/rs416957/rs412927/rs407433/rs1769692/rs378308/rs1769691/rs1769690/rs408387/rs434401/rs1653842/rs437261/rs426110/rs426478/rs441719/rs376261/rs372589/rs390436/rs420381/rs385397/rs406102/rs442545/rs415996	0.077;0.075;0.062;0.062;0.049;0.043;0.040;0.040;0.035;0.030;0.030;0.025;0.022;0.022;0.021;0.021;0.021;0.021;0.021;0.021;0.021;0.021;0.021;0.021;0.019;0.019;0.019;0.019;0.016;0.016;0.015
12401_ENSG00000138134	Fenland	10	0.0002	rs10788618/rs717576/rs1998629/rs7079760/rs6586154/rs10509557	0.370;0.369;0.151;0.030;0.022;0.021
12401_ENSG00000138134	Fenland	10	0.0008	rs11819114	0.999
12428_ENSG00000143353	Fenland	1	1	rs12093892/rs6699816/rs11118229/rs3748634/rs7539768/rs6657059/rs7543820/rs58580269/rs6701914/rs7553226/rs7523306/rs7541894	0.357;0.226;0.085;0.048;0.041;0.034;0.031;0.031;0.029;0.029;0.026;0.022
12428_ENSG00000143353	Fenland	10	1	rs12093892/rs6699816/rs11118229/rs3748634/rs7543820/rs7539768/rs6657059/rs58580269/rs7553226/rs6701914/rs7523306/rs7541894	0.303;0.209;0.083;0.056;0.055;0.048;0.037;0.034;0.033;0.033;0.032;0.027
12428_ENSG00000143353	Fenland	10	0.0001	rs6660443/rs4846286/rs7532585/rs1474375/rs11118228/rs4846534/rs3748633/rs5000843/rs2135139/rs1827731/rs11118230/rs1505257/rs1524633/rs4846533/rs6693436/rs36057579/rs11580111/rs28709414/rs1256623/rs1146772/rs12119171/rs12120503/rs1568804/rs17520847/rs1256627/rs1256628/rs1256620/rs12140499/rs1256568/rs11578267/rs11118234/rs74138370/rs7523500/rs1256573/rs6655927/rs1256567/rs7536671/rs61836084/rs1524…	0.039;0.027;0.027;0.027;0.025;0.025;0.025;0.025;0.025;0.025;0.025;0.025;0.024;0.022;0.022;0.021;0.020;0.019;0.019;0.018;0.017;0.017;0.016;0.016;0.016;0.016;0.016;0.015;0.015;0.015;0.015;0.015;0.015;0.014;0.014;0.014;0.014;0.014;0.014;0.013;0.013;0.013;0.012;0.012;0.011;0.011;0.010;0.010;0.009;0.009;0.009;0.008;0.008;0.008;0.008;0.007;0.007;0.007
12431_ENSG00000152684	Fenland	1	1	rs1499280/rs6450082/rs1157137/rs9291995/rs7711599/rs1499277/rs2059202/rs6450091/rs10471365/rs2456224/rs1991004/rs975886	0.290;0.122;0.097;0.097;0.066;0.059;0.054;0.050;0.036;0.036;0.033;0.029
12431_ENSG00000152684	Fenland	10	1	rs1499280/rs6450082/rs9291995/rs1157137/rs7711599/rs1499277/rs2059202/rs6450091/rs10471365/rs2456224/rs1991004/rs975886	0.290;0.122;0.097;0.097;0.066;0.059;0.054;0.050;0.036;0.036;0.033;0.029
12436_ENSG00000148834	Fenland	1	1	rs45596840	0.998
12436_ENSG00000148834	Fenland	10	1	rs45596840	0.998
12436_ENSG00000148834	Fenland	10	0.0032	rs10883985	1
12437_ENSG00000140474	Fenland	1	1	rs12898397/rs12908814/rs936227	0.668;0.202;0.126
12437_ENSG00000140474	Fenland	10	1	rs12908814/rs936227/rs12898397	0.572;0.364;0.061
12437_ENSG00000140474	Fenland	10	1	rs8039777/rs79269642/rs881536	0.862;0.072;0.066
12437_ENSG00000140474	Fenland	10	0.0003	rs28778106	0.998
12445_ENSG00000105186	Fenland	1	0.5974	rs12151311/rs8107197/rs3859524/rs2021773/rs4805780/rs34130925/rs36107586/rs8100917/rs73028624/rs12610727/rs6510273/rs12981373/rs55687317/rs2021772/rs3760938/rs62124303/rs66489063/rs7258024/rs35946544/rs10416758/rs34637492/rs6510270/rs8101007/rs78768752/rs60968670/rs6510272/rs8100423/rs8105481/rs3760937/rs35728696/rs7258672/rs8101920/rs596394/rs446899/rs10420153/rs17692992/rs6510271/rs402862/rs376…	0.203;0.126;0.054;0.048;0.025;0.025;0.024;0.023;0.022;0.022;0.022;0.021;0.021;0.019;0.019;0.018;0.017;0.017;0.014;0.014;0.014;0.013;0.013;0.013;0.013;0.012;0.012;0.012;0.011;0.011;0.010;0.009;0.008;0.008;0.007;0.007;0.006;0.005;0.005;0.003;0.003
12445_ENSG00000105186	Fenland	10	0.1164	rs12151311/rs8107197/rs7258024/rs4805780/rs8100917/rs6510273/rs12610727/rs62124303/rs6510270/rs6510272/rs8105481/rs7258672/rs596394/rs446899/rs12460624/rs10420153/rs410616/rs6510271/rs392332/rs402862/rs377044/rs380320/rs453804/rs2545357/rs35098593/rs34270210/rs614361/rs405858/rs614370/rs434020/rs369859/rs406470/rs10412310/rs10412323/rs417823/rs398990/rs10405700	0.230;0.194;0.064;0.043;0.039;0.039;0.039;0.031;0.024;0.022;0.022;0.019;0.017;0.016;0.013;0.012;0.012;0.011;0.011;0.011;0.010;0.008;0.007;0.006;0.006;0.006;0.005;0.004;0.004;0.003;0.003;0.003;0.003;0.003;0.003;0.003;0.003
12445_ENSG00000105186	Fenland	10	0.0004	rs414496/rs395136/rs2903754	0.406;0.376;0.196
12450_ENSG00000163344	Fenland	1	0.0011	rs4845688/rs4845693/rs12069356/rs10908445/rs883718/rs2061690/rs4845682/rs4845687/rs4845685/rs6656435/rs906593/rs7528532/rs4845690/rs4845689/rs1977879/rs4339857/rs10796935/rs4845692/rs2174507/rs12406380/rs11264283/rs6656494/rs10908446/rs4845694/rs6686873/rs6699043/rs4845696/rs12095061/rs11264290/rs10908448/rs877343/rs12046459/rs4240875/rs4240874/rs2335408/rs2102423/rs1109815	0.182;0.149;0.063;0.063;0.062;0.060;0.015;0.014;0.014;0.014;0.014;0.014;0.014;0.014;0.014;0.014;0.014;0.014;0.014;0.014;0.014;0.012;0.012;0.011;0.011;0.011;0.011;0.011;0.011;0.011;0.011;0.011;0.010;0.010;0.009;0.009;0.007
12450_ENSG00000163344	Fenland	10	0.0234	rs4845688/rs4845693/rs12069356/rs10908445/rs883718/rs2061690/rs4845682/rs4845687/rs6656435/rs4845685/rs906593/rs4845689/rs7528532/rs4845690/rs1977879/rs4339857/rs10796935/rs4845692/rs2174507/rs12406380/rs11264283/rs6656494/rs10908446/rs4845694/rs6686873/rs12095061/rs6699043/rs11264290/rs4845696/rs10908448/rs877343/rs12046459/rs4240875/rs4240874/rs2335408/rs2102423	0.181;0.149;0.066;0.066;0.065;0.059;0.014;0.014;0.014;0.014;0.014;0.014;0.014;0.014;0.014;0.014;0.014;0.014;0.014;0.014;0.013;0.013;0.012;0.011;0.011;0.011;0.011;0.011;0.011;0.011;0.011;0.011;0.010;0.010;0.009;0.009
12450_ENSG00000163344	Fenland	10	0.0112	rs56720968/rs2211498/rs55887894/rs7551495/rs16836521/rs11581175/rs6689022	0.240;0.231;0.157;0.153;0.149;0.019;0.009
12457_ENSG00000182551	Fenland	1	1	rs11686974/rs11127433/rs13010052/rs10194787/rs7583568/rs10204409/rs7585610/rs1130127	0.681;0.201;0.029;0.016;0.011;0.004;0.004;0.004
12457_ENSG00000182551	Fenland	10	1	rs11127433/rs11686974/rs13010052/rs10194787/rs7583568/rs1130127/rs10204409	0.500;0.390;0.026;0.019;0.008;0.005;0.005
12457_ENSG00000182551	Fenland	10	0.8688	rs6422706/rs7595002/rs9749904/rs6751350/rs9751320/rs9750132/rs6605293/rs6422709/rs7583690	0.235;0.123;0.110;0.106;0.104;0.100;0.077;0.067;0.066
12459_ENSG00000107679	Fenland	1	0.4281	rs10788274	1
12459_ENSG00000107679	Fenland	10	0.002	rs10788274	1
12459_ENSG00000107679	Fenland	10	1	rs56029211/rs2901307/rs11200609/rs11200608/rs11200595/rs10788284/rs5013920/rs11200594/rs10510110/rs4146894/rs7097701/rs7079976/rs10887150/rs2421021/rs2280141/rs71486610/rs11200629/rs11200606	0.438;0.277;0.026;0.026;0.024;0.019;0.017;0.016;0.016;0.015;0.014;0.012;0.012;0.010;0.008;0.008;0.007;0.007
12459_ENSG00000107679	Fenland	10	0.0005	rs7096251	1
12469_ENSG00000101367	Fenland	10	0.0005	rs6057654	0.984
12469_ENSG00000101367	Fenland	10	0.0024	rs6141833/rs6119287/rs6141824/rs3746386/rs6120005/rs2268320/rs2235760/rs2268321/rs6141827/rs2300419/rs6141825/rs2268322/rs2070090/rs4911264/rs6141836	0.234;0.088;0.088;0.088;0.071;0.051;0.051;0.046;0.045;0.042;0.042;0.042;0.036;0.015;0.014
12476_ENSG00000078237	Fenland	10	0.0009	rs7296130	1
12476_ENSG00000078237	Fenland	10	0.0009	rs56206737/rs73033513/rs13312747/rs10774222/rs67361816/rs3782917/rs73044333	0.620;0.138;0.088;0.067;0.016;0.016;0.012
12476_ENSG00000078237	Fenland	10	0.1041	rs10744643/rs4238019/rs10849045/rs11615582	0.665;0.165;0.094;0.043
12476_ENSG00000078237	Fenland	10	0.0036	rs4469974/rs11063093/rs4609670/rs4531551/rs7134591	0.286;0.213;0.167;0.167;0.141
12486_ENSG00000023572	Fenland	1	0.8313	rs79647399/rs76638994	0.940;0.060
12486_ENSG00000023572	Fenland	10	0.0455	rs79647399/rs76638994	0.711;0.290
12486_ENSG00000023572	Fenland	10	1	rs34961778	1
12498_ENSG00000213977	Fenland	1	0.0018	rs467277/rs222779/rs486474/rs457419/rs222778/rs224503/rs222783/rs551581/rs67909/rs637492/rs400113/rs1735497/rs378946	0.401;0.188;0.099;0.083;0.055;0.055;0.015;0.011;0.011;0.011;0.011;0.010;0.010
12498_ENSG00000213977	Fenland	10	0.0923	rs467277/rs222779/rs486474/rs457419/rs222778/rs224503/rs222783/rs551581/rs67909/rs637492/rs400113/rs1735497/rs378946	0.381;0.198;0.103;0.082;0.061;0.057;0.019;0.010;0.010;0.010;0.010;0.009;0.009
12498_ENSG00000213977	Fenland	10	0.0003	rs1128109/rs1128098/rs2235107/rs8278/rs2976217/rs1063497	0.237;0.235;0.135;0.134;0.115;0.097
12498_ENSG00000213977	Fenland	10	0.0004	rs72816035/rs2318099/rs4790146/rs905563/rs1810048/rs1810047/rs4790511/rs1810046/rs4790510/rs72816030	0.281;0.262;0.099;0.091;0.040;0.040;0.040;0.039;0.039;0.025
12508_ENSG00000115561	Fenland	1	1	rs7570640/rs7584882/rs4832302/rs2367554/rs10188515/rs7593151/rs8179729/rs4832296/rs7596717/rs9789777/rs6739415	0.190;0.136;0.129;0.129;0.097;0.053;0.053;0.053;0.050;0.036;0.031
12508_ENSG00000115561	Fenland	10	0.9377	rs111905805/rs59895355/rs76085553/rs80204694/rs6710780/rs72930315/rs539479016/rs75084119/rs72930349/rs56055358/rs58361202/rs76258845/rs57291816/rs72930364/rs1518810/rs80354140/rs58829418/rs74959393/rs111226991/rs1518808/rs72930340/rs72930396/rs72930323/rs184407206/rs113154620/rs78926831/rs72930336/rs72930387/rs59183618/rs55828608/rs72930385/rs72930362/rs57836876/rs56169889/rs56347930/rs72930369/r…	0.071;0.064;0.054;0.044;0.035;0.020;0.020;0.018;0.016;0.016;0.015;0.015;0.015;0.015;0.015;0.015;0.014;0.014;0.014;0.014;0.014;0.013;0.013;0.013;0.013;0.013;0.013;0.013;0.013;0.013;0.013;0.013;0.013;0.013;0.013;0.013;0.012;0.012;0.011;0.011;0.011;0.011;0.010;0.010;0.009;0.009;0.009;0.009;0.008;0.008;0.008;0.007;0.007;0.007;0.007;0.007;0.007;0.006;0.005;0.005;0.005;0.005;0.005;0.005;0.005;0.005;0.0…
12508_ENSG00000115561	Fenland	10	0.0004	rs34355307	1
12508_ENSG00000115561	Fenland	10	0.0004	rs12714199	1
12508_ENSG00000115561	Fenland	10	0.0004	rs11689593/rs10432704/rs4832301/rs34666164	0.457;0.184;0.180;0.180
12522_ENSG00000119318	Fenland	1	0.9974	rs34745099/rs34731486/rs13287251/rs11573662/rs35865856/rs67630898/rs1805331/rs66539130/rs11573703/rs11573607/rs35494237/rs11573665/rs10868/rs11573711/rs34593991/rs11573721	0.152;0.085;0.081;0.072;0.070;0.068;0.068;0.064;0.061;0.048;0.042;0.039;0.031;0.030;0.024;0.021
12522_ENSG00000119318	Fenland	10	0.9975	rs34745099/rs34731486/rs13287251/rs11573662/rs35865856/rs67630898/rs66539130/rs1805331/rs11573703/rs11573607/rs35494237/rs11573665/rs10868/rs11573711/rs34593991/rs11573721/rs35218924	0.152;0.086;0.080;0.068;0.067;0.065;0.062;0.060;0.054;0.051;0.043;0.040;0.033;0.032;0.026;0.023;0.022
12522_ENSG00000119318	Fenland	10	0.0023	rs11573693/rs1805330/rs72738211/rs11573622/rs72736196/rs72736197/rs72738212/rs11573648/rs41555117/rs7038659/rs11573629/rs72738204/rs72736199/rs72736200/rs11573675/rs72736198/rs72738207/rs58278531/rs11573695/rs11573732/rs11573614/rs113343800/rs72738225/rs72738213/rs72738216/rs72738215/rs11573628/rs6477569/rs72738229/rs72738224	0.040;0.037;0.037;0.036;0.036;0.036;0.036;0.036;0.036;0.036;0.036;0.036;0.036;0.036;0.035;0.035;0.035;0.035;0.034;0.032;0.029;0.028;0.028;0.027;0.026;0.026;0.022;0.016;0.014;0.014
12524_ENSG00000141504	Fenland	1	1	rs13894	1
12524_ENSG00000141504	Fenland	10	1	rs13894	1
12524_ENSG00000141504	Fenland	10	1	rs858521/rs858520	0.499;0.477
12524_ENSG00000141504	Fenland	10	0.0002	rs1050541	1
12534_ENSG00000136436	Fenland	1	1	rs550510/rs497270/rs178467/rs471975/rs648335/rs533842/rs649245/rs318100	0.316;0.268;0.102;0.065;0.065;0.065;0.062;0.055
12534_ENSG00000136436	Fenland	10	1	rs550510/rs497270/rs178467/rs533842/rs648335/rs471975/rs649245/rs318100	0.310;0.270;0.103;0.066;0.066;0.066;0.063;0.055
12536_ENSG00000139505	Fenland	1	1	rs7323210/rs8262/rs9553570/rs3923861/rs4468451/rs9645860/rs7999040	0.570;0.092;0.075;0.064;0.059;0.057;0.044
12536_ENSG00000139505	Fenland	10	1	rs7323210/rs8262/rs9553570/rs3923861/rs4468451/rs9645860/rs7999040	0.571;0.092;0.075;0.064;0.059;0.057;0.044
12558_ENSG00000154127	Fenland	1	0.0004	rs7116968/rs11218738/rs11218736/rs10892871/rs3937026/rs3937027	0.322;0.181;0.136;0.136;0.112;0.112
12558_ENSG00000154127	Fenland	10	0.0006	rs7116968/rs11218738/rs10892871/rs11218736/rs3937027/rs3937026	0.300;0.177;0.139;0.135;0.124;0.124
12558_ENSG00000154127	Fenland	10	0.0011	rs12790613	1
12558_ENSG00000154127	Fenland	10	0.0004	rs57812455/rs61911502/rs7129204/rs12574322/rs12574332/rs61911503	0.369;0.194;0.132;0.126;0.083;0.077
12558_ENSG00000154127	Fenland	10	0.0017	rs4936735/rs4936734/rs35891484/rs4935804/rs61910262/rs10892890/rs11218783/rs4935805/rs7943962/rs7936300/rs1894080/rs12808150/rs61910261/rs12808357/rs1894078/rs12785310	0.356;0.061;0.052;0.051;0.049;0.049;0.048;0.040;0.040;0.038;0.037;0.030;0.029;0.029;0.026;0.025
12560_ENSG00000125458	Fenland	1	0.9978	rs111885318	1
12560_ENSG00000125458	Fenland	10	0.0029	rs111885318	1
12560_ENSG00000125458	Fenland	10	0.9999	rs12149968	1
12560_ENSG00000125458	Fenland	10	0.0006	rs62085024	1
12560_ENSG00000125458	Fenland	10	0.0089	rs12940408/rs71380871/rs35156498	0.799;0.100;0.095
12560_ENSG00000125458	Fenland	10	1	rs12946898/rs750844/rs12941564/rs11650434/rs35271045/rs11655444/rs729405/rs2127082/rs34375524/rs12944524/rs36069870/rs56739230/rs9913676/rs7218706/rs3736075/rs11652717/rs10401019	0.182;0.138;0.110;0.095;0.080;0.068;0.048;0.043;0.040;0.028;0.027;0.025;0.022;0.014;0.014;0.013;0.011
12560_ENSG00000125458	Fenland	10	0.13	rs80231131	1
12560_ENSG00000125458	Fenland	10	1	rs12936253	1
12560_ENSG00000125458	Fenland	10	1	rs72844518	1
12560_ENSG00000125458	Fenland	10	0.0005	rs12603563/rs9908769/rs11077767/rs902729/rs9911438/rs12936899	0.466;0.196;0.104;0.086;0.062;0.045
12571_ENSG00000138175	Fenland	1	1	rs10883765/rs10883766/rs11191375/rs4919669/rs11191368/rs10883767/rs12415043/rs8354	0.194;0.182;0.169;0.112;0.111;0.097;0.074;0.061
12571_ENSG00000138175	Fenland	10	1	rs10883766/rs11191375/rs11191368/rs10883765/rs8354/rs4919669/rs10883767/rs12415043	0.218;0.203;0.153;0.109;0.109;0.099;0.058;0.051
12571_ENSG00000138175	Fenland	10	1	rs9645569	1
12575_ENSG00000100714	Fenland	1	1	rs7151163/rs1076991	0.943;0.048
12575_ENSG00000100714	Fenland	10	1	rs7151163/rs1076991	0.940;0.052
12575_ENSG00000100714	Fenland	10	0.0004	rs74994143	1
12575_ENSG00000100714	Fenland	10	0.0117	rs58001647/rs12385910/rs11627122	0.829;0.103;0.049
12594_ENSG00000115271	Fenland	1	1	rs17783344	1
12594_ENSG00000115271	Fenland	10	1	rs17783344	1
12633_ENSG00000169410	Fenland	1	0.563	rs77716675/rs112870807/rs78371424/rs8041160/rs112483080/rs113916006/rs77451577/rs79237301/rs111336837/rs112666812/rs8027749/rs79703513/rs112370357/rs73436854/rs79398976/rs76063558/rs76550488/rs112114528/rs112278385/rs113082196/rs113677300/rs111647176/rs79066115/rs79244935/rs75458893/rs146775535/rs112178575/rs80319944/rs75172964/rs78428611/rs113919938/rs79471369/rs112588464/rs74391430/rs75443303/r…	0.069;0.053;0.044;0.044;0.038;0.037;0.036;0.034;0.030;0.030;0.030;0.029;0.029;0.026;0.025;0.025;0.024;0.020;0.017;0.017;0.017;0.016;0.016;0.014;0.012;0.011;0.011;0.011;0.010;0.010;0.010;0.009;0.009;0.009;0.009;0.009;0.008;0.008;0.008;0.008;0.008;0.007;0.007;0.006;0.006;0.006;0.006;0.006;0.005;0.005;0.005;0.005;0.005
12633_ENSG00000169410	Fenland	10	0.0056	rs77716675/rs112870807/rs112483080/rs78371424/rs111336837/rs113916006/rs79237301/rs8027749/rs112370357/rs79703513/rs77451577/rs112666812/rs79398976/rs76063558/rs8041160/rs76550488/rs73436854/rs111647176/rs79066115/rs112278385/rs113082196/rs112114528/rs113677300/rs79244935/rs75458893/rs146775535/rs80319944/rs75172964/rs74391430/rs112588464/rs78428611/rs113919938/rs79471369/rs78108836/rs75782768/rs…	0.078;0.043;0.043;0.035;0.035;0.032;0.030;0.030;0.030;0.030;0.028;0.028;0.028;0.026;0.026;0.025;0.023;0.021;0.019;0.018;0.018;0.018;0.015;0.015;0.014;0.012;0.011;0.011;0.011;0.011;0.010;0.010;0.010;0.009;0.009;0.009;0.009;0.009;0.009;0.009;0.008;0.008;0.008;0.008;0.007;0.007;0.007;0.007;0.006;0.006;0.006;0.005;0.005
12633_ENSG00000169410	Fenland	10	0.0003	rs4886714/rs11853464/rs12904319/rs6495171	0.544;0.203;0.202;0.036
12637_ENSG00000095321	Fenland	1	1	rs7849270/rs3124512/rs2254230/rs3124511/rs7037163/rs2094397/rs3118630/rs3118625/rs3118629/rs2541164/rs1977447/rs7862210/rs2768630/rs10988214/rs713218/rs7020708/rs10819467/rs10760591/rs10988215/rs7030543/rs932833/rs10819466/rs6478864/rs3739843/rs6478863/rs10988232/rs7039031/rs7036236/rs7861663/rs10819470/rs7032712/rs713219/rs7019373/rs1819381/rs7036114/rs7855904/rs2297112/rs10819464/rs932835/rs108…	0.128;0.105;0.097;0.089;0.073;0.067;0.048;0.046;0.045;0.038;0.036;0.032;0.010;0.009;0.006;0.005;0.005;0.005;0.005;0.004;0.004;0.004;0.004;0.004;0.004;0.004;0.004;0.004;0.004;0.004;0.004;0.004;0.004;0.004;0.003;0.003;0.003;0.003;0.003;0.003;0.003;0.003;0.003;0.003;0.003;0.003;0.003
12637_ENSG00000095321	Fenland	10	1	rs7849270/rs3124512/rs3124511/rs2254230/rs7862210/rs7037163/rs2094397/rs3118629/rs2541164/rs3118625/rs3118630/rs1977447/rs10988214/rs713218/rs7020708/rs10819467/rs7036114/rs3739843/rs10819466/rs932833/rs6478863/rs6478864/rs10760591/rs10988215/rs7861663/rs7030543/rs713219/rs10819470/rs10988232/rs2768630/rs7036236/rs7039031/rs1819381/rs7032712/rs7855904/rs7019373/rs10819464/rs10760588/rs932835/rs64…	0.086;0.077;0.073;0.073;0.058;0.051;0.048;0.038;0.034;0.032;0.032;0.028;0.017;0.011;0.009;0.009;0.009;0.008;0.008;0.008;0.008;0.008;0.008;0.008;0.008;0.008;0.007;0.007;0.007;0.007;0.007;0.007;0.007;0.007;0.006;0.006;0.006;0.006;0.006;0.006;0.006;0.006;0.006;0.006;0.006;0.006;0.005;0.005;0.005;0.005;0.005;0.005;0.005;0.005;0.005;0.005;0.005;0.005
12637_ENSG00000095321	Fenland	10	0.0003	rs17455594	1
12646_ENSG00000197713	Fenland	1	1	rs6435550/rs7570090	0.909;0.089
12646_ENSG00000197713	Fenland	10	1	rs6435550/rs7570090	0.920;0.080
12646_ENSG00000197713	Fenland	10	0.0013	rs13009758/rs4673504/rs2160020/rs34334556/rs13018349/rs6732072/rs6732506/rs6716836/rs6760874/rs35125543/rs1509571/rs263666/rs6732486/rs13021055/rs6714161/rs13009071/rs11675027/rs13415601/rs263668/rs10179268/rs1396831/rs1396830/rs35016148/rs1509572/rs146863471/rs4558528/rs263686/rs263675/rs263680	0.094;0.093;0.076;0.074;0.065;0.061;0.041;0.034;0.034;0.033;0.030;0.029;0.028;0.026;0.022;0.022;0.022;0.019;0.018;0.018;0.016;0.015;0.015;0.014;0.014;0.013;0.011;0.011;0.007
12651_ENSG00000005882	Fenland	1	0.0006	rs35010505/rs4794096	0.942;0.034
12651_ENSG00000005882	Fenland	10	0.0006	rs4794096/rs12945254	0.587;0.408
12651_ENSG00000005882	Fenland	10	0.0136	rs9914013/rs847696	0.941;0.018
12659_ENSG00000138430	Fenland	1	1	rs6433464/rs4425051/rs6433466/rs6433465/rs11694065/rs10203886/rs2119135/rs12693034/rs726622/rs10930644/rs2119136/rs11674895/rs7573921/rs4368295/rs12465566/rs10930640/rs35690987/rs10200448/rs35813013/rs13429841/rs10189326/rs13018418/rs12693035/rs10195413/rs10204087/rs4972641/rs12474970/rs12463397/rs58610158/rs4972434/rs6758405/rs10930654/rs6741764/rs10930651/rs10930653/rs10193195/rs13390484/rs1302…	0.150;0.059;0.025;0.025;0.021;0.020;0.020;0.019;0.019;0.019;0.019;0.014;0.014;0.013;0.012;0.012;0.012;0.011;0.011;0.011;0.011;0.011;0.011;0.011;0.011;0.011;0.010;0.010;0.010;0.010;0.010;0.010;0.010;0.010;0.010;0.010;0.010;0.010;0.010;0.010;0.010;0.010;0.010;0.010;0.010;0.010;0.009;0.009;0.009;0.009;0.009;0.009;0.009;0.009;0.009;0.009;0.009;0.008;0.008;0.008;0.007;0.007;0.006;0.006;0.006;0.006;0.0…
12659_ENSG00000138430	Fenland	10	0.0046	rs4425051/rs6707192/rs9332424/rs1371597/rs6433464/rs7573921/rs10200448/rs4488627/rs4563190/rs2358484/rs12465566/rs2119138/rs4471857/rs7602008/rs10930649/rs4972641/rs10930651/rs10930653/rs4972434/rs6741764/rs6758405/rs10930654/rs11693036/rs2884471/rs7608405/rs6757482/rs6715651/rs10191904/rs10497413/rs2033869/rs1550387/rs13024211/rs10193195/rs10193118/rs9646789/rs67242464/rs4368295/rs10930640/rs134…	0.162;0.032;0.030;0.029;0.026;0.018;0.013;0.012;0.012;0.012;0.012;0.012;0.012;0.012;0.011;0.011;0.011;0.011;0.011;0.011;0.011;0.011;0.011;0.011;0.011;0.011;0.011;0.011;0.011;0.011;0.011;0.011;0.011;0.011;0.011;0.011;0.010;0.010;0.010;0.010;0.010;0.010;0.010;0.010;0.010;0.010;0.010;0.010;0.010;0.009;0.009;0.009;0.009;0.009;0.009;0.009;0.009;0.009;0.009;0.008;0.008;0.008;0.008;0.008;0.007;0.007;0.0…
12659_ENSG00000138430	Fenland	10	0.9987	rs115330285/rs11558990/rs10930634/rs11675247/rs77237375/rs77290880/rs78164392/rs59237936/rs75517323/rs115634655/rs114899622/rs142397557/rs76103937/rs77345174/rs79177087/rs75009093/rs17239265/rs10930639/rs80228644/rs78913467/rs76540327/rs75719921/rs79914545/rs78880283/rs7582235/rs75606149/rs74426225/rs114205838/rs6729988/rs78717261/rs75778851	0.210;0.150;0.108;0.098;0.042;0.032;0.023;0.022;0.022;0.022;0.021;0.021;0.021;0.016;0.015;0.013;0.013;0.012;0.012;0.012;0.009;0.008;0.008;0.007;0.006;0.006;0.005;0.004;0.004;0.004;0.004
12662_ENSG00000104823	Fenland	1	1	rs2229259	1
12662_ENSG00000104823	Fenland	10	1	rs2229259	1
12675_ENSG00000115866	Fenland	1	0.9989	rs2304371/rs309118/rs2304370/rs660002/rs12475516/rs309142/rs6750549/rs309152/rs309124/rs309122	0.539;0.106;0.073;0.055;0.046;0.043;0.035;0.028;0.019;0.015
12675_ENSG00000115866	Fenland	10	0.9989	rs2304371/rs309118/rs2304370/rs660002/rs12475516/rs309142/rs6750549/rs309152/rs309124/rs309122	0.539;0.106;0.073;0.055;0.046;0.043;0.035;0.028;0.019;0.015
12682_ENSG00000137944	Fenland	1	1	rs1409152/rs3738055	0.830;0.167
12682_ENSG00000137944	Fenland	10	1	rs1409152/rs3738055	0.830;0.167
12682_ENSG00000137944	Fenland	10	0.0001	rs6702801	0.964
12684_ENSG00000006747	Fenland	1	1	rs1129315/rs17283514/rs10248988/rs3807863/rs10255606/rs1990223/rs10276226/rs6972477/rs10233337/rs2215063/rs6460968/rs6460967/rs7801351/rs4361677/rs2240571/rs1859989/rs3173628/rs1859990/rs6954578/rs3735221/rs2240575	0.097;0.093;0.079;0.072;0.071;0.070;0.066;0.066;0.059;0.055;0.045;0.031;0.031;0.024;0.019;0.014;0.013;0.013;0.012;0.012;0.011
12684_ENSG00000006747	Fenland	10	0.9943	rs1129315/rs17283514/rs10255606/rs10248988/rs1990223/rs3807863/rs2215063/rs6460968/rs10276226/rs6972477/rs10233337/rs6460967/rs7801351/rs2240571/rs3735221	0.186;0.098;0.096;0.090;0.081;0.077;0.071;0.045;0.044;0.043;0.040;0.029;0.026;0.014;0.013
12684_ENSG00000006747	Fenland	10	0.9999	rs10255703/rs10229088/rs10258378/rs6460960/rs6460961/rs6460962/rs6460959/rs10229333/rs6971970/rs6943320/rs11764174/rs7782988/rs10081201/rs11760651/rs7789892/rs11760555/rs10255870/rs10242290/rs10226770/rs6948266/rs7788802/rs10260378/rs7806067/rs7806301/rs2079564/rs2079563/rs6961575/rs10226877/rs7800736/rs2079565/rs7790021/rs10252395/rs10252287/rs10238578/rs11773705	0.054;0.049;0.048;0.048;0.046;0.044;0.038;0.032;0.031;0.031;0.030;0.030;0.030;0.029;0.027;0.024;0.024;0.024;0.024;0.022;0.022;0.021;0.021;0.021;0.019;0.019;0.019;0.019;0.019;0.018;0.018;0.018;0.014;0.012;0.012
12685_ENSG00000103942	Fenland	10	0.0199	rs34347059	0.999
12685_ENSG00000103942	Fenland	10	0.0992	rs35270670/rs12915294/rs35946485/rs7178859	0.610;0.209;0.109;0.064
12687_ENSG00000104325	Fenland	1	0.7247	rs1805806/rs1805807/rs1805869/rs2189619/rs1805868/rs10956427/rs2189618/rs10109454/rs1805809/rs1805864/rs1805801/rs1805802/rs4961165/rs1805796/rs1805841/rs7010210/rs16786/rs709816/rs867185/rs1805788/rs2293775	0.151;0.129;0.128;0.105;0.037;0.037;0.037;0.036;0.035;0.034;0.028;0.027;0.025;0.022;0.021;0.020;0.020;0.019;0.018;0.016;0.011
12687_ENSG00000104325	Fenland	10	0.6653	rs1805807/rs1805869/rs1805806/rs2189619/rs10109454/rs1805868/rs1805809/rs10956427/rs1805864/rs2189618/rs1805801/rs1805802/rs4961165/rs1805796/rs1805841/rs16786/rs7010210/rs709816/rs867185/rs1805788/rs2293775/rs1805793	0.143;0.114;0.112;0.079;0.038;0.037;0.036;0.035;0.035;0.033;0.032;0.031;0.029;0.027;0.026;0.024;0.024;0.024;0.023;0.019;0.016;0.015
12687_ENSG00000104325	Fenland	10	0.001	rs1805890/rs138618201	0.889;0.111
12696_ENSG00000185238	Fenland	10	0.9903	rs7934372/rs7943685/rs4498991/rs11025567/rs1036923/rs7479049/rs7479181/rs10741838/rs6483673	0.453;0.173;0.138;0.126;0.015;0.013;0.012;0.010;0.010
12697_ENSG00000150867	Fenland	1	0.0108	rs2230469/rs10828316	0.724;0.264
12697_ENSG00000150867	Fenland	10	0.0002	rs2230469/rs10828316	0.718;0.281
12697_ENSG00000150867	Fenland	10	1	rs7098978/rs11013176/rs4498867/rs10764357	0.866;0.050;0.018;0.016
12697_ENSG00000150867	Fenland	10	0.0781	rs115690660	1
12727_ENSG00000134247	Fenland	1	1	rs4233450	1
12727_ENSG00000134247	Fenland	10	1	rs4233450	1
12727_ENSG00000134247	Fenland	10	1	rs4131408	1
12727_ENSG00000134247	Fenland	10	0.0003	rs10923181/rs10923180	0.741;0.259
12727_ENSG00000134247	Fenland	10	0.0006	rs77733890/rs74113328/rs75151654	0.626;0.227;0.127
12727_ENSG00000134247	Fenland	10	0.0004	rs12566708	0.991
12727_ENSG00000134247	Fenland	10	0.0004	rs12023283/rs10923182	0.783;0.217
12738_ENSG00000010322	Fenland	1	1	rs1011063/rs2159607/rs6800707/rs34261027/rs123602/rs2335640/rs82825/rs34908451/rs34762015/rs56357549/rs67834575/rs67248391/rs390802/rs11714402/rs11706001/rs13059674/rs34238085/rs887515	0.401;0.252;0.152;0.048;0.013;0.010;0.010;0.009;0.009;0.006;0.006;0.006;0.006;0.005;0.005;0.005;0.005;0.004
12738_ENSG00000010322	Fenland	10	1	rs1011063/rs2159607/rs6800707/rs34261027/rs123602/rs82825/rs2335640/rs34908451/rs34762015/rs56357549/rs390802/rs67248391/rs67834575/rs11714402/rs13059674/rs34238085/rs11706001	0.328;0.284;0.167;0.057;0.015;0.011;0.011;0.010;0.010;0.007;0.007;0.007;0.007;0.006;0.006;0.006;0.006
12786_ENSG00000125772	Fenland	1	0.0166	rs6085222	0.993
12786_ENSG00000125772	Fenland	10	0.0005	rs6085222	0.997
12786_ENSG00000125772	Fenland	10	0.0093	rs2024887/rs7265509/rs6053629/rs8117666/rs6085253/rs6116918/rs2024886/rs8118740/rs7265631/rs6053627/rs1546477/rs1546478/rs6053628/rs6076865/rs6053632/rs6053631	0.165;0.117;0.090;0.085;0.084;0.082;0.075;0.060;0.053;0.027;0.027;0.026;0.023;0.019;0.015;0.012
12786_ENSG00000125772	Fenland	10	0.0004	rs11571/rs7267544/rs6076848/rs11908652/rs56061514/rs55674403/rs61640024/rs11905487/rs55790453/rs73896206/rs11906767/rs6085212/rs11087686/rs6116851/rs6107653/rs6076851/rs60655089/rs112444772/rs12481079/rs11905488/rs7269032/rs16991051/rs7261044/rs6085196/rs11906194	0.190;0.109;0.059;0.035;0.035;0.035;0.034;0.034;0.031;0.030;0.029;0.029;0.029;0.029;0.028;0.028;0.026;0.026;0.026;0.025;0.016;0.014;0.014;0.013;0.012
12808_ENSG00000153048	Fenland	1	0.9995	rs8097	0.997
12808_ENSG00000153048	Fenland	10	0.8441	rs8097/rs7191492	0.675;0.317
12808_ENSG00000153048	Fenland	10	0.0402	rs4619405	1
12831_ENSG00000088992	Fenland	1	1	rs59756806	0.954
12831_ENSG00000088992	Fenland	10	1	rs59756806	0.994
12831_ENSG00000088992	Fenland	10	0.999	rs73405293/rs2173650/rs79644799/rs11068325	0.386;0.295;0.143;0.129
12831_ENSG00000088992	Fenland	10	0.0001	rs7956233/rs11615600/rs11610361/rs2291910/rs2062526/rs2062529/rs56228868/rs11613556/rs2062527	0.192;0.158;0.137;0.116;0.088;0.087;0.083;0.074;0.052
12831_ENSG00000088992	Fenland	10	0.0001	rs7978725	1
12831_ENSG00000088992	Fenland	10	0.0002	rs61936974/rs61936997	0.863;0.137
12831_ENSG00000088992	Fenland	10	0.0003	rs61936973	1
12831_ENSG00000088992	Fenland	10	0.0042	rs7953755	1
12831_ENSG00000088992	Fenland	10	0.002	rs6490109	0.999
12831_ENSG00000088992	Fenland	10	0.0001	rs7302127	1
12859_ENSG00000198721	Fenland	1	1	rs620484/rs853417/rs634698/rs633290/rs649725/rs619873/rs676683	0.369;0.152;0.120;0.120;0.113;0.051;0.038
12859_ENSG00000198721	Fenland	10	1	rs620484/rs633290/rs634698/rs853417/rs649725/rs676683/rs619873/rs689308	0.280;0.149;0.128;0.116;0.094;0.074;0.066;0.046
12859_ENSG00000198721	Fenland	10	0.0025	rs621205/rs638329	0.527;0.472
12859_ENSG00000198721	Fenland	10	0.0004	rs1359321/rs2326403/rs3177253/rs1815510/rs71553907/rs62394175/rs1832059	0.386;0.144;0.118;0.105;0.100;0.064;0.045
13059_ENSG00000135002	Fenland	1	0.0006	rs680775/rs680729/rs626416/rs615187/rs618145/rs517634/rs611461/rs10781369/rs7033978/rs594498/rs10869799/rs594586/rs512110	0.179;0.179;0.112;0.092;0.070;0.070;0.053;0.053;0.048;0.040;0.021;0.021;0.020
13059_ENSG00000135002	Fenland	10	0.0006	rs680775/rs680729/rs7033978/rs594498/rs626416/rs618145/rs615187/rs10781369/rs517634/rs594586/rs611461/rs10869799	0.179;0.179;0.093;0.089;0.084;0.066;0.062;0.056;0.051;0.044;0.035;0.015
13059_ENSG00000135002	Fenland	10	0.0008	rs2490583/rs2501938	0.947;0.024
13059_ENSG00000135002	Fenland	10	0.0002	rs2377640/rs12375735/rs6560515/rs61334567/rs6560513/rs7022144/rs7026067/rs11144875/rs12380522/rs11794019/rs59424752/rs1951910/rs12156473/rs62568690/rs12377878/rs11144887/rs10781360/rs57480680/rs7040138/rs62567919/rs7049245/rs7029439/rs11144878/rs11791951/rs6560516/rs7041690/rs12377856/rs7025942/rs11144881/rs1324213/rs4571791/rs7038009/rs7038056/rs11144894/rs11548954/rs7047489/rs58136435/rs7023191	0.069;0.058;0.056;0.051;0.042;0.041;0.033;0.030;0.029;0.029;0.027;0.026;0.025;0.025;0.025;0.025;0.025;0.024;0.024;0.023;0.022;0.022;0.021;0.019;0.019;0.019;0.018;0.016;0.014;0.014;0.014;0.013;0.012;0.010;0.010;0.009;0.008;0.008
13059_ENSG00000135002	Fenland	10	0.0003	rs664414/rs646379/rs619874	0.554;0.307;0.139
13059_ENSG00000135002	Fenland	10	0.0108	rs72745150/rs56403485/rs55637971/rs7032717/rs72747326	0.241;0.236;0.229;0.147;0.147
13068_ENSG00000173992	Fenland	1	1	rs636128/rs1791684/rs477557/rs2276138/rs12804382/rs692892/rs577335/rs486584/rs503250/rs556759/rs12417769/rs474602/rs577023/rs693025/rs498045/rs535211/rs12577111	0.206;0.092;0.069;0.060;0.060;0.055;0.051;0.047;0.044;0.044;0.042;0.041;0.035;0.033;0.029;0.026;0.021
13068_ENSG00000173992	Fenland	10	0.0003	rs636128/rs693025/rs498045/rs692892/rs486584/rs1791684/rs12804382/rs503250/rs556759/rs2276138/rs474602/rs577335/rs477557/rs12417769/rs12577111/rs580910/rs577023/rs34900764	0.132;0.114;0.110;0.076;0.063;0.053;0.048;0.048;0.048;0.040;0.037;0.037;0.034;0.031;0.028;0.025;0.023;0.021
13068_ENSG00000173992	Fenland	10	0.0003	rs140429592/rs79106199/rs145771998/rs59431265/rs147899239/rs75863187/rs57043177/rs149882861/rs3867133/rs117131621/rs76228630/rs1127145/rs141912973/rs11550057/rs15969/rs117480267/rs79496339/rs113835537/rs10896128	0.128;0.110;0.098;0.067;0.055;0.055;0.053;0.052;0.039;0.038;0.037;0.033;0.033;0.033;0.033;0.033;0.025;0.018;0.012
13068_ENSG00000173992	Fenland	10	0.0003	rs1143915	1
13068_ENSG00000173992	Fenland	10	0.0003	rs7930947	0.997
13082_ENSG00000140553	Fenland	1	0.0419	rs3759927/rs34789563/rs7166420/rs12913674/rs12911432/rs34169934/rs34713051/rs12907667/rs71409369/rs12904445/rs2269902/rs12902285/rs58890022/rs8034159/rs2004840/rs117564299/rs12902179/rs71409370	0.127;0.118;0.115;0.081;0.063;0.063;0.057;0.057;0.057;0.056;0.034;0.033;0.023;0.018;0.016;0.014;0.013;0.013
13082_ENSG00000140553	Fenland	10	0.0066	rs3759927/rs34789563/rs7166420/rs12913674/rs12911432/rs34169934/rs12907667/rs34713051/rs71409369/rs12904445/rs2269902/rs12902285/rs58890022/rs8034159/rs2004840/rs117564299/rs12902179/rs71409370	0.127;0.118;0.115;0.081;0.063;0.063;0.057;0.057;0.057;0.056;0.035;0.033;0.023;0.018;0.015;0.014;0.013;0.012
13082_ENSG00000140553	Fenland	10	0.0005	rs73502775/rs8025699/rs112553294/rs3803563/rs6496746/rs59902579/rs6496745/rs59278520/rs8026781/rs8035844/rs8031684/rs8036115/rs8042518/rs1867226/rs7180016	0.111;0.099;0.086;0.071;0.069;0.068;0.064;0.059;0.057;0.057;0.046;0.046;0.044;0.041;0.038
13118_ENSG00000198732	Fenland	1	0.0063	rs1958078	1
13118_ENSG00000198732	Fenland	10	0.0034	rs1958078	1
13118_ENSG00000198732	Fenland	10	0.0005	rs61977394/rs61977401/rs61977400/rs61977396/rs61977402/rs61977393/rs61977399/rs61977398	0.175;0.144;0.133;0.131;0.118;0.104;0.104;0.058
13118_ENSG00000198732	Fenland	10	0.0005	rs75514241/rs80177396/rs138345705/rs142956137/rs79985136/rs17175074	0.399;0.182;0.121;0.106;0.087;0.069
13118_ENSG00000198732	Fenland	10	0.001	rs7155412	1
13118_ENSG00000198732	Fenland	10	0.0006	rs75495656/rs2332171/rs55745945	0.672;0.204;0.104
13118_ENSG00000198732	Fenland	10	0.0006	rs8019103	0.952
13118_ENSG00000198732	Fenland	10	0.001	rs7159801/rs7158965/rs7142820/rs35906492	0.854;0.035;0.034;0.026
13118_ENSG00000198732	Fenland	10	0.0029	rs61980566/rs8003374/rs61980565/rs76154328/rs749396/rs17558231	0.372;0.294;0.241;0.020;0.018;0.010
13118_ENSG00000198732	Fenland	10	0.0029	rs72727964/rs8014867/rs8011824/rs17107699/rs73290802/rs1000521/rs17107746	0.233;0.199;0.160;0.152;0.132;0.054;0.038
13124_ENSG00000167178	Fenland	1	1	rs409856/rs11854957/rs34868798/rs2062309/rs12913041/rs62005710/rs13259/rs3888004/rs3848161/rs11639090/rs3848160/rs11631944/rs12912578/rs11630317/rs71399778	0.285;0.261;0.083;0.046;0.045;0.033;0.028;0.028;0.026;0.024;0.024;0.023;0.022;0.021;0.021
13124_ENSG00000167178	Fenland	10	1	rs409856/rs11854957/rs12913041/rs34868798/rs12912578/rs2062309/rs62005710/rs11631944/rs13259/rs3888004/rs3848161	0.435;0.267;0.093;0.045;0.031;0.017;0.015;0.014;0.014;0.014;0.013
13124_ENSG00000167178	Fenland	10	0.0006	rs4887134/rs1809500/rs751527/rs11635047/rs2959011/rs12906092	0.549;0.154;0.093;0.068;0.065;0.025
13384_ENSG00000091483	Fenland	1	0.0998	rs12071124/rs12120348/rs7530270/rs6678766/rs4660100	0.256;0.240;0.219;0.166;0.099
13384_ENSG00000091483	Fenland	10	0.0011	rs12071124/rs12120348/rs7530270/rs6678766/rs4660100	0.257;0.237;0.220;0.162;0.103
13450_ENSG00000138592	Fenland	1	1	rs8037553/rs11638390/rs11070778/rs11070777/rs151229483/rs62019084/rs11631398/rs62019115/rs11070785/rs75701961/rs10519278/rs4775889/rs62019074/rs62019113/rs7182980/rs11070780/rs7168783/rs12440152/rs10519276/rs11633624/rs62019112/rs8030373/rs11634832/rs8037446/rs7169778/rs7170114/rs112025890/rs17519536/rs11633765/rs11631351/rs11070781/rs17597915/rs4775888/rs11070779/rs7165464/rs17519466/rs111436258…	0.046;0.040;0.035;0.025;0.020;0.019;0.019;0.017;0.017;0.017;0.016;0.016;0.015;0.015;0.015;0.013;0.012;0.012;0.012;0.011;0.011;0.011;0.011;0.011;0.011;0.011;0.011;0.011;0.010;0.010;0.010;0.010;0.010;0.010;0.010;0.010;0.010;0.010;0.010;0.010;0.010;0.010;0.010;0.010;0.010;0.010;0.010;0.010;0.009;0.009;0.009;0.009;0.009;0.009;0.009;0.009;0.009;0.009;0.009;0.009;0.009;0.009;0.009;0.009;0.009;0.009;0.0…
13450_ENSG00000138592	Fenland	10	1	rs8037553/rs11638390/rs11070778/rs11070777/rs62019084/rs151229483/rs11631398/rs62019115/rs11070785/rs10519278/rs75701961/rs4775889/rs62019113/rs7182980/rs62019074/rs11070780/rs7168783/rs10519276/rs12440152/rs11633624/rs62019112/rs112025890/rs8030373/rs17519536/rs7169778/rs7170114/rs11634832/rs8037446/rs17597915/rs11631351/rs4775888/rs11070779/rs11633765/rs11070781/rs7494907/rs62019087/rs12439248/…	0.047;0.040;0.035;0.025;0.019;0.019;0.019;0.018;0.017;0.017;0.016;0.016;0.015;0.015;0.015;0.013;0.012;0.012;0.012;0.011;0.011;0.011;0.011;0.011;0.011;0.011;0.011;0.011;0.010;0.010;0.010;0.010;0.010;0.010;0.010;0.010;0.010;0.010;0.010;0.010;0.010;0.010;0.010;0.010;0.010;0.010;0.010;0.009;0.009;0.009;0.009;0.009;0.009;0.009;0.009;0.009;0.009;0.009;0.009;0.009;0.009;0.009;0.009;0.009;0.009;0.008;0.0…
13472_ENSG00000167220	Fenland	1	1	rs79420880/rs75934126/rs12386076/rs80064497/rs16948928/rs79231363/rs118090589/rs78854354/rs79285649/rs77348110/rs12326412/rs61689863/rs79078752/rs28578518/rs2117373/rs150733880/rs28587821/rs80106524/rs75215341/rs57744138/rs58061761/rs80006910/rs16949157/rs74411203/rs59217333/rs12326457/rs77615793/rs117060920/rs3809965/rs77599321/rs77149690/rs3809966/rs78585258/rs16948914/rs10083937/rs16949275/rs7…	0.077;0.052;0.038;0.036;0.036;0.033;0.033;0.033;0.033;0.029;0.029;0.029;0.028;0.028;0.026;0.026;0.024;0.023;0.020;0.016;0.016;0.016;0.015;0.015;0.015;0.014;0.014;0.014;0.014;0.014;0.014;0.014;0.014;0.014;0.014;0.013;0.013;0.012;0.012;0.012;0.012;0.011;0.011
13472_ENSG00000167220	Fenland	10	1	rs79420880/rs75934126/rs12386076/rs16948928/rs80064497/rs78854354/rs118090589/rs79231363/rs79285649/rs61689863/rs77348110/rs12326412/rs79078752/rs28578518/rs2117373/rs150733880/rs28587821/rs80106524/rs75215341/rs80006910/rs58061761/rs57744138/rs59217333/rs16949157/rs74411203/rs77615793/rs12326457/rs117060920/rs16948914/rs10083937/rs3809966/rs77599321/rs77149690/rs3809965/rs78585258/rs79712753/rs1…	0.077;0.052;0.038;0.036;0.036;0.033;0.033;0.033;0.033;0.029;0.029;0.029;0.028;0.028;0.026;0.026;0.024;0.022;0.020;0.016;0.016;0.016;0.015;0.015;0.015;0.014;0.014;0.014;0.014;0.014;0.014;0.014;0.014;0.014;0.014;0.013;0.013;0.012;0.012;0.012;0.012;0.011;0.011
13519_ENSG00000240771	Fenland	1	0.0008	rs10437954	0.999
13519_ENSG00000240771	Fenland	10	0.0003	rs10437954	1
13519_ENSG00000240771	Fenland	10	0.0003	rs60586224/rs34181394/rs7305391/rs7314872	0.689;0.154;0.084;0.073
13519_ENSG00000240771	Fenland	10	0.0005	rs1564374/rs1552842/rs2277324/rs1038914/rs1873919	0.409;0.277;0.172;0.066;0.058
13545_ENSG00000175376	Fenland	10	0.0005	rs531612/rs552130/rs624273/rs1151505/rs501353/rs688862/rs1192168/rs593525/rs1308733	0.198;0.158;0.103;0.099;0.099;0.084;0.082;0.082;0.064
13545_ENSG00000175376	Fenland	10	0.0121	rs549334/rs502363/rs506873/rs1786172/rs507672/rs619701/rs522553/rs11227377/rs615646/rs616073/rs590531	0.268;0.225;0.144;0.123;0.045;0.042;0.032;0.024;0.023;0.019;0.015
13552_ENSG00000133789	Fenland	1	1	rs415895/rs6483656	0.593;0.406
13552_ENSG00000133789	Fenland	10	1	rs415895	0.994
13552_ENSG00000133789	Fenland	10	1	rs12272107	0.993
13552_ENSG00000133789	Fenland	10	0.0006	rs61876873/rs11600797	0.911;0.050
13552_ENSG00000133789	Fenland	10	0.0225	rs74992301/rs112846407/rs113468736/rs7113314	0.753;0.116;0.057;0.048
13552_ENSG00000133789	Fenland	10	0.0009	rs12361442/rs10743114/rs1865558/rs10840274/rs10840279/rs7109585	0.404;0.288;0.101;0.086;0.041;0.032
13552_ENSG00000133789	Fenland	10	0.0003	rs405449/rs380806/rs2645017	0.815;0.100;0.078
13552_ENSG00000133789	Fenland	10	0.0002	rs11602208/rs11042463	0.930;0.045
13552_ENSG00000133789	Fenland	10	0.0002	rs6486433/rs3763869/rs3763868	0.698;0.232;0.070
13563_ENSG00000176244	Fenland	1	0.9999	rs72774385/rs72774381/rs79247418/rs72774382/rs72774383/rs72774380	0.490;0.186;0.103;0.087;0.081;0.021
13563_ENSG00000176244	Fenland	10	0.7709	rs72774385/rs72774381/rs79247418/rs72774382/rs72774383/rs72774390	0.472;0.204;0.103;0.089;0.080;0.017
13563_ENSG00000176244	Fenland	10	0.0013	rs4748140/rs7097309/rs10906821/rs7071137/rs7093776/rs7901579/rs7906468/rs10082455/rs10796256/rs4750593/rs7074808/rs2400121/rs7081383	0.178;0.126;0.124;0.075;0.070;0.069;0.069;0.059;0.057;0.042;0.040;0.038;0.019
13590_ENSG00000076043	Fenland	1	1	rs11214994/rs11214988/rs11214990/rs4938106/rs12361885/rs11214991/rs11214986	0.231;0.212;0.175;0.124;0.099;0.062;0.051
13590_ENSG00000076043	Fenland	10	1	rs11214994/rs11214988/rs11214990/rs4938106/rs12361885/rs11214991/rs11214986	0.247;0.219;0.176;0.126;0.094;0.054;0.045
13590_ENSG00000076043	Fenland	10	0.0008	rs7122337/rs2365626/rs10790025/rs12794122	0.318;0.250;0.209;0.199
13621_ENSG00000183020	Fenland	10	1	rs115343106/rs114239750/rs117126836/rs150112591/rs7942625/rs114731185/rs117368126/rs140655955/rs117937580/rs117216314/rs11605412/rs187872911/rs117364724/rs117967707/rs118109708/rs117622660/rs117585527/rs118033674/rs113999096	0.213;0.073;0.068;0.050;0.047;0.046;0.042;0.040;0.040;0.040;0.040;0.035;0.035;0.031;0.031;0.031;0.031;0.031;0.029
13621_ENSG00000183020	Fenland	10	0.0004	rs12805419/rs17156180/rs11246379/rs66670048	0.330;0.266;0.266;0.130
13621_ENSG00000183020	Fenland	10	1	rs10902230/rs10902262/rs7394750/rs7394751/rs4963151/rs10794341/rs7107987/rs10902256/rs10902232/rs4963123	0.455;0.107;0.080;0.070;0.068;0.044;0.039;0.036;0.035;0.030
13657_ENSG00000039650	Fenland	1	0.9923	rs3760709/rs2305922/rs8112937/rs4802634/rs3810267	0.470;0.179;0.158;0.127;0.061
13657_ENSG00000039650	Fenland	10	0.9925	rs3760709/rs8112937/rs2305922/rs4802634/rs3810267	0.488;0.162;0.155;0.129;0.061
13700_ENSG00000182718	Fenland	1	1	rs8033800	1
13700_ENSG00000182718	Fenland	10	1	rs8033800	1
13700_ENSG00000182718	Fenland	10	0.0011	rs35482646/rs67706488/rs35445274/rs35423600	0.551;0.258;0.098;0.048
13700_ENSG00000182718	Fenland	10	0.0009	rs11071525/rs12904258	0.761;0.238
13700_ENSG00000182718	Fenland	10	0.0013	rs11858787/rs8024024/rs8023979/rs8028846/rs1545541/rs10851680/rs10454693/rs12902053/rs1065180/rs11071524/rs11071523/rs1545539/rs35096907/rs1823851/rs11855679	0.219;0.155;0.121;0.117;0.056;0.056;0.046;0.036;0.029;0.024;0.024;0.022;0.021;0.018;0.015
13700_ENSG00000182718	Fenland	10	0.0003	rs72746649/rs72746680	0.882;0.117
13700_ENSG00000182718	Fenland	10	0.0007	rs59516275/rs12916384	0.723;0.273
13700_ENSG00000182718	Fenland	10	0.0008	rs60314318/rs28658442/rs12595347/rs7180464	0.650;0.221;0.043;0.036
13700_ENSG00000182718	Fenland	10	0.0004	rs1046657	0.97
13719_ENSG00000130669	Fenland	1	0.9597	rs17641276/rs4802021/rs11667387/rs13228/rs2319153/rs892012/rs12977799/rs2304090/rs874535/rs11666238/rs11669124/rs11671084/rs576527/rs12976130/rs12610238/rs692191/rs4803209/rs554114/rs550664/rs529336/rs1549927	0.260;0.248;0.193;0.133;0.029;0.015;0.012;0.010;0.008;0.007;0.006;0.005;0.004;0.004;0.003;0.003;0.002;0.002;0.002;0.002;0.002
13719_ENSG00000130669	Fenland	10	0.9738	rs13228/rs17641276/rs11667387/rs4802021/rs2304090/rs2319153/rs11666238/rs11671084/rs874535/rs11669124/rs892012/rs4803209/rs17708461/rs11083508/rs59944493	0.397;0.157;0.108;0.100;0.040;0.028;0.023;0.022;0.021;0.017;0.015;0.008;0.007;0.006;0.006
13931_ENSG00000110801	Fenland	1	1	rs17852561/rs143663440/rs80210329/rs2309275/rs75223894/rs74240734/rs12578258/rs830115/rs1169081/rs876934/rs1814592/rs1720066/rs7313748/rs830121/rs77298260	0.608;0.108;0.054;0.045;0.020;0.018;0.017;0.014;0.013;0.012;0.012;0.010;0.009;0.007;0.006
13931_ENSG00000110801	Fenland	10	0.9996	rs17852561/rs80210329/rs2309275/rs143663440/rs1169081/rs830121/rs830115/rs1814592/rs876934/rs75223894/rs74240734/rs12578258/rs12579730/rs1720066/rs7313748/rs2688409/rs77298260/rs35252940	0.329;0.126;0.107;0.068;0.055;0.050;0.038;0.034;0.027;0.019;0.018;0.017;0.013;0.012;0.011;0.010;0.009;0.008
13931_ENSG00000110801	Fenland	10	0.9026	rs56304060	1
13931_ENSG00000110801	Fenland	10	0.0004	rs1678962	1
13931_ENSG00000110801	Fenland	10	0.0004	rs1169091	0.987
13934_ENSG00000126217	Fenland	1	0.0011	rs3011487	1
13934_ENSG00000126217	Fenland	10	0.0014	rs3011487	1
13934_ENSG00000126217	Fenland	10	0.0006	rs9549315/rs1556812/rs7327087/rs36048052/rs9549596/rs9549599/rs1140048/rs61961612	0.288;0.246;0.155;0.088;0.059;0.041;0.041;0.038
13934_ENSG00000126217	Fenland	10	0.0007	rs546818/rs498836/rs487612/rs497724/rs491455/rs522511/rs522487/rs1755693	0.206;0.201;0.123;0.123;0.099;0.084;0.075;0.069
13934_ENSG00000126217	Fenland	10	0.0006	rs7984269/rs9577402/rs7990938/rs9604004	0.505;0.199;0.176;0.113
13939_ENSG00000169764	Fenland	10	0.0011	rs329487/rs10865343	0.896;0.048
13939_ENSG00000169764	Fenland	10	0.0032	rs72891006/rs72891008	0.558;0.420
13947_ENSG00000112874	Fenland	1	1	rs6880267/rs3797900/rs13356231/rs6878912/rs13157247	0.596;0.161;0.113;0.067;0.057
13947_ENSG00000112874	Fenland	10	1	rs6880267/rs3797900/rs13356231/rs6878912	0.640;0.144;0.123;0.067
13947_ENSG00000112874	Fenland	10	1	rs58006145/rs10900867	0.643;0.357
13947_ENSG00000112874	Fenland	10	0.0005	rs159165/rs251159/rs294098/rs251160/rs294044/rs159168/rs159164/rs463332/rs460651/rs251162	0.230;0.142;0.132;0.117;0.081;0.079;0.066;0.050;0.041;0.040
13947_ENSG00000112874	Fenland	10	0.0761	rs72782538	0.994
13959_ENSG00000002549	Fenland	1	0.9998	rs2098151/rs3796812/rs62296304/rs1860591/rs28441502/rs7678654/rs12650220/rs3775924/rs4698619/rs10019482/rs1476836/rs7670500/rs2010053/rs6825133/rs7675735/rs4698620/rs2079892/rs4698621/rs3775927/rs10939736/rs12233712/rs3796813/rs4698623/rs3775925/rs2315645/rs1860592/rs10008337/rs61047804/rs11737120/rs6449310/rs2109518/rs10939734/rs10939733/rs3775926/rs28822977/rs6843530/rs2041416/rs12648232/rs4479…	0.089;0.075;0.059;0.056;0.053;0.051;0.037;0.025;0.025;0.025;0.024;0.024;0.022;0.022;0.022;0.022;0.022;0.022;0.021;0.019;0.019;0.019;0.019;0.018;0.018;0.018;0.017;0.015;0.014;0.012;0.010;0.010;0.009;0.008;0.008;0.008;0.006;0.005;0.005
13959_ENSG00000002549	Fenland	10	0.9998	rs2098151/rs3796812/rs62296304/rs1860591/rs28441502/rs7678654/rs12650220/rs3775924/rs4698619/rs10019482/rs7670500/rs1476836/rs2079892/rs6825133/rs4698620/rs7675735/rs4698621/rs2010053/rs3775927/rs10939736/rs12233712/rs3796813/rs4698623/rs3775925/rs1860592/rs2315645/rs10008337/rs61047804/rs11737120/rs6449310/rs2109518/rs10939734/rs10939733/rs3775926/rs28822977/rs6843530/rs2041416	0.089;0.075;0.059;0.056;0.053;0.051;0.037;0.025;0.025;0.025;0.024;0.024;0.022;0.022;0.022;0.022;0.022;0.022;0.021;0.019;0.019;0.019;0.019;0.018;0.018;0.018;0.017;0.015;0.014;0.012;0.010;0.010;0.009;0.008;0.008;0.008;0.006
13973_ENSG00000114999	Fenland	1	0.3091	rs142185492/rs61467624/rs71414661/rs7600498/rs12104889/rs71414660/rs11891971/rs11890681/rs11886455/rs6747985	0.860;0.016;0.015;0.011;0.011;0.009;0.009;0.008;0.008;0.008
13973_ENSG00000114999	Fenland	10	0.0008	rs142185492/rs61467624/rs71414661/rs12104889/rs7600498/rs71414660/rs71414656	0.865;0.023;0.016;0.015;0.015;0.009;0.008
13973_ENSG00000114999	Fenland	10	0.0007	rs3811038/rs7581524	0.716;0.263
13983_ENSG00000116791	Fenland	1	1	rs28796647/rs1424671/rs28602706/rs28654603/rs28695657	0.258;0.258;0.236;0.110;0.110
13983_ENSG00000116791	Fenland	10	1	rs28796647/rs1424671/rs28602706/rs28654603	0.840;0.064;0.044;0.025
13983_ENSG00000116791	Fenland	10	1	rs3819946	1
13983_ENSG00000116791	Fenland	10	0.0002	rs12410060/rs10874122	0.908;0.086
13983_ENSG00000116791	Fenland	10	0.0001	rs17622436	1
13983_ENSG00000116791	Fenland	10	0.0012	rs4650280	0.998
13983_ENSG00000116791	Fenland	10	0.0005	rs567346/rs792320	0.720;0.278
13983_ENSG00000116791	Fenland	10	0.0001	rs113250417	0.958
13983_ENSG00000116791	Fenland	10	0	rs1345943	1
13983_ENSG00000116791	Fenland	10	0.0003	rs11162535/rs11162534	0.744;0.252
13986_ENSG00000115365	Fenland	1	1	rs62203675/rs3856347/rs4673533/rs4672577/rs62203673/rs12464878/rs3755182/rs2287420/rs2287419/rs3856349/rs3856348/rs62203672/rs4673531	0.100;0.098;0.091;0.084;0.084;0.084;0.078;0.074;0.068;0.061;0.050;0.048;0.034
13986_ENSG00000115365	Fenland	10	1	rs62203675/rs3856347/rs4673533/rs62203673/rs12464878/rs4672577/rs3755182/rs2287420/rs2287419/rs3856349/rs3856348/rs62203672/rs4673531	0.100;0.098;0.091;0.084;0.084;0.084;0.078;0.074;0.068;0.061;0.050;0.048;0.034
13988_ENSG00000153406	Fenland	1	1	rs11557236	1
13988_ENSG00000153406	Fenland	10	1	rs11557236	1
13988_ENSG00000153406	Fenland	10	0.9653	rs3761680/rs7404191/rs2270365/rs17761816/rs62039231/rs4786511/rs8051389/rs11645519/rs12925448/rs11644481/rs11076835/rs11076837/rs3747600/rs4786519/rs4786509/rs4786510/rs9929475/rs11076836/rs12443748/rs55939215/rs4786515/rs2270366/rs7193136/rs56895104/rs10451135	0.518;0.074;0.072;0.035;0.032;0.029;0.019;0.018;0.018;0.017;0.013;0.013;0.012;0.012;0.009;0.008;0.007;0.007;0.007;0.006;0.006;0.006;0.005;0.005;0.004
13988_ENSG00000153406	Fenland	10	1	rs17136995/rs917306/rs9927416/rs9926145	0.321;0.312;0.272;0.094
13990_ENSG00000173599	Fenland	1	0.9995	rs7107498/rs1901376/rs11227630/rs11227628/rs10791896/rs966021/rs67156018/rs11227625/rs7952017/rs7944999/rs7936290/rs1961864	0.123;0.103;0.094;0.094;0.090;0.086;0.085;0.083;0.070;0.052;0.051;0.043
13990_ENSG00000173599	Fenland	10	0.9992	rs7107498/rs1901376/rs11227630/rs11227628/rs10791896/rs966021/rs67156018/rs11227625/rs7952017/rs7944999/rs7936290/rs1961864	0.122;0.104;0.095;0.094;0.090;0.087;0.085;0.084;0.067;0.052;0.051;0.043
13992_ENSG00000073969	Fenland	1	1	rs3874943	1
13992_ENSG00000073969	Fenland	10	1	rs3874943	1
13992_ENSG00000073969	Fenland	10	0.0006	rs2696579	1
13998_ENSG00000185100	Fenland	10	0.0007	rs12885496/rs35590716/rs12894569/rs12885343/rs11850889	0.701;0.108;0.074;0.047;0.035
13998_ENSG00000185100	Fenland	10	1	rs2498804/rs7160733/rs7158655/rs2494733	0.863;0.056;0.028;0.026
13998_ENSG00000185100	Fenland	10	0.2711	rs12886191	1
13998_ENSG00000185100	Fenland	10	0.0007	rs6576058	0.999
13998_ENSG00000185100	Fenland	10	0.9559	rs80205198	1
14091_ENSG00000159231	Fenland	1	1	rs60043102/rs8127356/rs60376898/rs8127606	0.599;0.190;0.111;0.062
14091_ENSG00000159231	Fenland	10	1	rs8127356/rs8127606/rs60043102/rs12483755/rs4510305/rs60376898/rs4599214	0.542;0.210;0.098;0.053;0.022;0.022;0.013
14091_ENSG00000159231	Fenland	10	0.0224	rs11910986/rs8132243	0.928;0.029
14091_ENSG00000159231	Fenland	10	0.0002	rs2835267/rs1005696	0.782;0.217
14101_ENSG00000122756	Fenland	10	0.0011	rs12000687/rs1571401/rs56208137/rs10972149	0.507;0.237;0.203;0.014
14101_ENSG00000122756	Fenland	10	0.9994	rs12551429/rs13440002	0.939;0.048
14101_ENSG00000122756	Fenland	10	0.0016	rs4878579	0.956
14101_ENSG00000122756	Fenland	10	0.0293	rs12001648/rs79563726/rs72737107/rs3763614/rs72737109/rs3808875/rs72737110/rs7037232/rs41306057/rs145864441/rs143913459/rs41274863/rs184931484/rs11575578/rs1104749/rs11575579	0.137;0.122;0.105;0.103;0.081;0.080;0.056;0.056;0.039;0.036;0.033;0.029;0.026;0.025;0.019;0.016
14106_ENSG00000138698	Fenland	1	0.0005	rs4699632/rs9997665/rs6532732/rs10002767/rs6811725/rs10003618/rs7664210/rs10025306/rs28666485/rs4699631/rs76876747/rs4699342/rs10010135/rs10022966/rs10516431/rs12505246/rs7676060/rs6813960/rs2063745/rs17027543/rs17027564/rs9997666/rs6834829/rs6811171/rs77660258/rs75319858/rs3822115/rs34491917/rs12510055/rs10001086/rs10032440/rs10001453/rs10022047/rs28656298/rs4699626/rs4699627/rs3775538/rs7768785…	0.066;0.052;0.034;0.032;0.029;0.029;0.028;0.027;0.027;0.027;0.024;0.022;0.021;0.021;0.020;0.019;0.017;0.017;0.017;0.017;0.017;0.017;0.016;0.016;0.016;0.015;0.015;0.011;0.011;0.009;0.008;0.007;0.006;0.006;0.005;0.005;0.005;0.005;0.005;0.005;0.005;0.004;0.004;0.004;0.004;0.004;0.004;0.004;0.004;0.004;0.004;0.004;0.004;0.004;0.004;0.004;0.004;0.004;0.004;0.004;0.004;0.004;0.003;0.003;0.003;0.003;0.0…
14106_ENSG00000138698	Fenland	10	0.0005	rs4699632/rs9997665/rs6532732/rs10002767/rs6811725/rs10003618/rs7664210/rs28666485/rs10025306/rs4699631/rs76876747/rs4699342/rs10010135/rs10022966/rs10516431/rs12505246/rs7676060/rs6813960/rs2063745/rs17027543/rs17027564/rs9997666/rs6834829/rs6811171/rs77660258/rs75319858/rs3822115/rs34491917/rs12510055/rs10001086/rs10032440/rs10001453/rs10022047/rs28656298/rs3775538/rs4699627/rs4699626/rs7768785…	0.066;0.052;0.034;0.032;0.029;0.029;0.028;0.027;0.027;0.027;0.024;0.022;0.021;0.021;0.020;0.019;0.017;0.017;0.017;0.017;0.017;0.017;0.016;0.016;0.016;0.015;0.015;0.011;0.011;0.009;0.008;0.007;0.006;0.006;0.005;0.005;0.005;0.005;0.005;0.005;0.005;0.004;0.004;0.004;0.004;0.004;0.004;0.004;0.004;0.004;0.004;0.004;0.004;0.004;0.004;0.004;0.004;0.004;0.004;0.004;0.004;0.004;0.003;0.003;0.003;0.003;0.0…
14106_ENSG00000138698	Fenland	10	0.0009	rs55757360	0.967
14107_ENSG00000136371	Fenland	1	1	rs11855732/rs11855622/rs16971515/rs8030396/rs12900601/rs11632589/rs12915498/rs11856431	0.246;0.172;0.169;0.145;0.102;0.066;0.036;0.030
14107_ENSG00000136371	Fenland	10	1	rs4994246/rs2903135/rs11636341/rs1134264/rs3088265	0.745;0.128;0.044;0.021;0.017
14107_ENSG00000136371	Fenland	10	0.0006	rs76737203	1
14107_ENSG00000136371	Fenland	10	0.0001	rs72736550/rs62025486/rs72736553/rs7176987/rs55918454/rs7173130/rs4778728/rs10519253/rs16971450/rs17286886/rs4778729/rs62025482/rs62025484/rs62025483/rs4779165/rs1114170/rs62027986/rs62027987/rs62027985/rs60995187/rs17286040/rs62027990/rs62027993/rs62027992/rs62027997/rs62028020/rs141399187/rs60269787/rs7167420/rs2054287/rs2054288/rs16971369/rs2035027/rs4779160/rs16971376/rs16971368/rs72734743/rs…	0.095;0.070;0.059;0.040;0.040;0.037;0.037;0.037;0.037;0.032;0.029;0.029;0.028;0.028;0.028;0.021;0.018;0.018;0.018;0.012;0.011;0.010;0.010;0.010;0.010;0.010;0.010;0.010;0.009;0.009;0.009;0.008;0.008;0.008;0.008;0.008;0.008;0.008;0.008;0.008;0.008;0.007;0.007;0.007;0.007;0.007;0.007;0.007
14107_ENSG00000136371	Fenland	10	0.0171	rs12908347	1
14107_ENSG00000136371	Fenland	10	0.0003	rs2163005	0.998
14107_ENSG00000136371	Fenland	10	0.0016	rs7174937/rs12912711/rs36107316/rs59367695/rs36060920/rs34903151/rs34232074/rs71409256/rs35822183/rs35083796/rs8033289/rs66588428/rs9888692/rs7183155/rs71409257	0.126;0.113;0.092;0.085;0.082;0.079;0.066;0.057;0.056;0.050;0.040;0.036;0.031;0.029;0.024
14107_ENSG00000136371	Fenland	10	0.0013	rs12438434	1
14107_ENSG00000136371	Fenland	10	0.0016	rs185019709	1
14158_ENSG00000164111	Fenland	1	1	rs13145977/rs2306421/rs36067198/rs13109053/rs17450274/rs2306420/rs35635288/rs2306411/rs35031093/rs73844249	0.329;0.124;0.116;0.095;0.078;0.060;0.058;0.055;0.034;0.033
14158_ENSG00000164111	Fenland	10	1	rs2306421/rs36067198/rs13109053/rs35635288/rs2306420/rs13145977/rs17450274/rs2306411/rs73844249	0.201;0.189;0.159;0.144;0.107;0.074;0.044;0.028;0.018
14158_ENSG00000164111	Fenland	10	1	rs59561207/rs6854854/rs9998908	0.697;0.250;0.030
14158_ENSG00000164111	Fenland	10	0.7102	rs56014587	1
14158_ENSG00000164111	Fenland	10	0.0002	rs17051364/rs144889700/rs12508618/rs12648087/rs11098618	0.753;0.056;0.054;0.049;0.049
14208_ENSG00000162444	Fenland	1	1	rs1220424/rs1220400/rs1220402	0.611;0.228;0.114
14208_ENSG00000162444	Fenland	10	1	rs1220424/rs1220400/rs1220402/rs3013783	0.520;0.254;0.124;0.053
14208_ENSG00000162444	Fenland	10	0.0012	rs35232720	1
14273_ENSG00000085377	Fenland	1	1	rs4374856/rs7761208/rs12210271/rs6571228/rs6934191/rs1190063/rs7759457/rs2793389/rs1149321/rs1190065/rs11156437/rs3936151/rs57940840/rs12191811/rs60224040/rs4512258	0.311;0.176;0.091;0.080;0.078;0.041;0.032;0.025;0.022;0.020;0.020;0.018;0.015;0.010;0.010;0.008
14273_ENSG00000085377	Fenland	10	1	rs12192054/rs12189723/rs12192369/rs12193826/rs12208452/rs12193931	0.335;0.150;0.140;0.140;0.119;0.117
14273_ENSG00000085377	Fenland	10	0.7341	rs72933878	1
14636_ENSG00000132541	Fenland	1	1	rs10955148/rs2242197	0.763;0.237
14636_ENSG00000132541	Fenland	10	1	rs10955148/rs2242197	0.737;0.262
14636_ENSG00000132541	Fenland	10	0.0005	rs2514337/rs2447507/rs2447506/rs4734382/rs4734383/rs4735528	0.536;0.146;0.087;0.078;0.078;0.066
14636_ENSG00000132541	Fenland	10	0.0007	rs2045802/rs2447497/rs2514331/rs1462975	0.758;0.135;0.051;0.043
14674_ENSG00000165912	Fenland	1	0.9862	rs4463814/rs61897848/rs1352307/rs118012321/rs4647709/rs61899292/rs118016470/rs61899283/rs61896127/rs7107703	0.265;0.174;0.170;0.061;0.052;0.052;0.051;0.050;0.045;0.041
14674_ENSG00000165912	Fenland	10	0.8268	rs4463814/rs61897848/rs1352307/rs4647709/rs118012321/rs61899292/rs118016470/rs61899283/rs61896127/rs7107703	0.252;0.182;0.162;0.072;0.058;0.050;0.049;0.048;0.046;0.042
14674_ENSG00000165912	Fenland	10	0.0005	rs61897858/rs61897855/rs17197710/rs74898661/rs61897854/rs78998999/rs61897856/rs61897853/rs57012996/rs184907858/rs61897851/rs77654484/rs61897852/rs12578030/rs61897843/rs79044335/rs60041842/rs61142746/rs17197500/rs61896126/rs59689332/rs61899293/rs74713772/rs4572092/rs61896120/rs61899294/rs55968738/rs61896122/rs12576831/rs61896124/rs61896121/rs12574558/rs61896125/rs12576839/rs17790306/rs61899284/rs7…	0.061;0.054;0.051;0.051;0.049;0.049;0.049;0.049;0.046;0.040;0.037;0.036;0.035;0.034;0.031;0.026;0.014;0.012;0.012;0.011;0.011;0.011;0.011;0.011;0.011;0.011;0.010;0.010;0.010;0.010;0.010;0.010;0.010;0.010;0.009;0.009;0.008;0.008;0.008;0.006;0.005;0.004;0.004
14747_ENSG00000006016	Fenland	1	0.9981	rs7249956/rs12461284/rs4808828/rs7246833/rs8110573/rs7253677/rs8109611/rs80121641	0.234;0.164;0.157;0.136;0.098;0.084;0.046;0.036
14747_ENSG00000006016	Fenland	10	0.9976	rs7249956/rs4808828/rs12461284/rs7246833/rs7253677/rs8110573/rs80121641/rs8109611	0.223;0.214;0.145;0.122;0.105;0.078;0.039;0.036
15299_ENSG00000117899	Fenland	1	0.9052	rs7162300/rs8039607/rs74028147/rs58931576/rs79754687/rs3743041/rs74028151/rs16972624/rs12593210/rs61021444/rs56314660/rs16972625/rs57967327/rs11072970/rs112619564/rs8039384/rs12592704/rs16972622/rs11072968/rs11072969	0.212;0.101;0.099;0.071;0.065;0.062;0.038;0.034;0.033;0.025;0.025;0.025;0.021;0.021;0.021;0.020;0.020;0.020;0.020;0.020
15299_ENSG00000117899	Fenland	10	0.8044	rs7162300/rs8039607/rs74028147/rs58931576/rs79754687/rs3743041/rs74028151/rs16972624/rs12593210/rs16972625/rs56314660/rs61021444/rs57967327/rs11072970/rs12592704/rs16972622/rs11072969/rs11072968/rs8039384/rs112619564	0.210;0.097;0.095;0.070;0.068;0.061;0.038;0.035;0.034;0.025;0.025;0.025;0.021;0.021;0.021;0.021;0.021;0.021;0.020;0.020
15316_ENSG00000140830	Fenland	1	0.0005	rs116891509	1
15316_ENSG00000140830	Fenland	10	0.0008	rs116891509	1
15316_ENSG00000140830	Fenland	10	0.0003	rs34042070/rs3794695/rs2287997/rs2000999/rs12924886	0.303;0.256;0.163;0.135;0.131
15339_ENSG00000165410	Fenland	1	0.4729	rs17525727/rs11849114/rs117211470/rs7156331/rs6571678/rs7160898/rs11539496/rs78840120/rs9491/rs9743965/rs9743657/rs10140139/rs9789/rs76563724/rs11851973/rs73241997	0.128;0.116;0.103;0.079;0.064;0.058;0.053;0.052;0.051;0.046;0.046;0.040;0.036;0.032;0.026;0.021
15339_ENSG00000165410	Fenland	10	0.0006	rs11849114/rs17525727/rs117211470/rs7160898/rs11539496/rs9491/rs7156331/rs9743965/rs9743657/rs9789/rs78840120/rs10140139/rs6571678/rs76563724/rs11851973/rs73241997/rs8005143	0.114;0.095;0.076;0.074;0.068;0.065;0.064;0.060;0.060;0.054;0.049;0.041;0.036;0.035;0.027;0.025;0.019
15339_ENSG00000165410	Fenland	10	0.0004	rs10130590/rs7144989/rs66562349/rs10130939/rs10150395/rs6571682/rs12589520	0.614;0.079;0.077;0.067;0.052;0.050;0.015
15343_ENSG00000113889	Fenland	1	0.2917	rs5030062	1
15343_ENSG00000113889	Fenland	10	0.0018	rs5030062	1
15343_ENSG00000113889	Fenland	10	0.0005	rs113196218/rs16861120/rs58005713/rs16861124/rs12497377	0.434;0.260;0.165;0.078;0.047
15343_ENSG00000113889	Fenland	10	0.0025	rs5030115	1
15343_ENSG00000113889	Fenland	10	0.0005	rs5030020/rs28496811/rs5030009/rs5030011/rs5029999/rs2378115	0.222;0.203;0.163;0.163;0.137;0.093
15343_ENSG00000113889	Fenland	10	0.0001	rs10439970/rs3774292/rs11924390/rs67173199/rs13095338/rs10937266/rs10440057/rs10439971/rs3821815/rs10440056/rs11927941/rs3774291/rs13317089/rs5029969/rs1523435/rs1050274/rs3806688/rs3806689/rs5029970/rs5029975/rs1851664	0.157;0.077;0.068;0.067;0.064;0.056;0.052;0.052;0.052;0.031;0.029;0.029;0.027;0.026;0.025;0.025;0.025;0.025;0.025;0.025;0.023
15343_ENSG00000113889	Fenland	10	0.001	rs5030073/rs5030068/rs5030074/rs5030072	0.305;0.286;0.207;0.201
15368_ENSG00000164619	Fenland	10	0.0007	rs76608738	1
15368_ENSG00000164619	Fenland	10	0.0004	rs724291	0.956
15368_ENSG00000164619	Fenland	10	0.0007	rs315867/rs7798576/rs7798600/rs315864/rs315860/rs4723342/rs17170483/rs6462517	0.283;0.202;0.133;0.122;0.074;0.072;0.058;0.058
15370_ENSG00000178096	Fenland	1	1	rs1451641	0.967
15370_ENSG00000178096	Fenland	10	1	rs1451641	0.967
15387_ENSG00000118257	Fenland	1	0.0014	rs16837641/rs3771003	0.665;0.310
15387_ENSG00000118257	Fenland	10	0.0012	rs16837641/rs3771003	0.917;0.083
15387_ENSG00000118257	Fenland	10	0.001	rs62172729	1
15387_ENSG00000118257	Fenland	10	0.0509	rs11678440	1
15395_ENSG00000134184	Fenland	1	1	rs145858840/rs115929572/rs77405905	0.560;0.304;0.137
15395_ENSG00000134184	Fenland	10	1	rs77489340/rs115636764/rs75953876	0.581;0.319;0.096
15395_ENSG00000134184	Fenland	10	1	rs3895838	1
15395_ENSG00000134184	Fenland	10	1	rs620077/rs574344	0.909;0.091
15395_ENSG00000134184	Fenland	10	0.001	rs3819350	1
15395_ENSG00000134184	Fenland	10	1	rs3754446/rs11101989	0.776;0.222
15395_ENSG00000134184	Fenland	10	0.9989	rs2479390	1
15395_ENSG00000134184	Fenland	10	0.0003	rs638820	1
15395_ENSG00000134184	Fenland	10	0.0251	rs6676659	1
15395_ENSG00000134184	Fenland	10	0.0003	rs11101992	1
15395_ENSG00000134184	Fenland	10	1	rs6693815	1
15435_ENSG00000198805	Fenland	1	1	rs1713426	1
15435_ENSG00000198805	Fenland	10	1	rs1713426	1
15435_ENSG00000198805	Fenland	10	0.0011	rs17242669	0.976
15441_ENSG00000196743	Fenland	1	0.9986	rs248467	0.998
15441_ENSG00000196743	Fenland	10	0.0025	rs989	0.999
15441_ENSG00000196743	Fenland	10	0.0003	rs72794132	0.996
15441_ENSG00000196743	Fenland	10	1	rs153481	1
15441_ENSG00000196743	Fenland	10	0.0004	rs428668/rs185019	0.943;0.024
15447_ENSG00000140263	Fenland	1	1	rs72722075/rs56060952	0.832;0.152
15447_ENSG00000140263	Fenland	10	1	rs72722075/rs56060952/rs72722047	0.729;0.215;0.050
15447_ENSG00000140263	Fenland	10	0.008	rs1288852/rs2453518/rs113269268/rs8029509/rs1288865/rs1768458/rs8040466/rs1153830/rs72711284/rs56327050/rs16952731/rs56967490/rs60350201/rs72711259/rs72711290/rs2088164/rs72711292/rs72711278/rs8042811/rs72711280/rs72711279/rs7170090/rs6493157/rs72711283/rs6493158/rs8023437/rs35828336/rs7173983/rs2433619/rs72711297/rs1153831/rs10851425/rs7165838/rs56273246/rs2433600/rs8025407/rs4448883/rs7171406/r…	0.102;0.060;0.035;0.031;0.029;0.028;0.028;0.026;0.025;0.025;0.023;0.023;0.022;0.022;0.022;0.020;0.020;0.019;0.019;0.019;0.018;0.017;0.016;0.016;0.016;0.016;0.015;0.015;0.015;0.015;0.013;0.013;0.013;0.013;0.012;0.012;0.012;0.011;0.011;0.011;0.011;0.010;0.010;0.010;0.010;0.010;0.009;0.009
15447_ENSG00000140263	Fenland	10	0.0004	rs113400262/rs61730030/rs111477569	0.349;0.308;0.295
15447_ENSG00000140263	Fenland	10	0.0002	rs2854440/rs2854438/rs2470661/rs2854439/rs2854441/rs2854442/rs2576107/rs2576108	0.142;0.141;0.139;0.138;0.111;0.108;0.105;0.103
15452_ENSG00000135318	Fenland	1	1	rs4373339/rs4565270/rs7746186	0.667;0.172;0.158
15452_ENSG00000135318	Fenland	10	1	rs4373339/rs4565270/rs7746186	0.443;0.328;0.226
15452_ENSG00000135318	Fenland	10	0.1777	rs6922/rs6454471/rs4304137/rs6926049/rs4419647/rs9344532/rs2758844/rs4707209/rs7768065/rs7452605/rs9294337/rs9450290/rs4351223/rs9353318/rs2842602/rs2842601/rs12199873/rs4441928/rs2842612/rs2842609/rs2758840/rs2842613/rs9362230/rs12205013/rs4145082/rs2758847/rs2842607	0.316;0.101;0.100;0.034;0.029;0.028;0.027;0.027;0.024;0.024;0.024;0.020;0.019;0.018;0.017;0.015;0.015;0.014;0.013;0.013;0.013;0.013;0.013;0.012;0.010;0.009;0.009
15452_ENSG00000135318	Fenland	10	0.0004	rs41271613/rs16876172/rs12213187/rs144129391/rs9791302/rs10498955	0.389;0.190;0.161;0.145;0.063;0.050
15452_ENSG00000135318	Fenland	10	0.0003	rs6919133/rs10944124/rs1885541/rs12197281/rs11759531/rs34201842/rs9689278/rs11753050/rs6914591/rs7761485/rs11757167	0.122;0.115;0.104;0.101;0.099;0.095;0.085;0.078;0.076;0.064;0.062
15452_ENSG00000135318	Fenland	10	0.0002	rs643591/rs9450260/rs632350/rs494688/rs9450263/rs693077	0.413;0.241;0.122;0.086;0.073;0.065
15452_ENSG00000135318	Fenland	10	0.0005	rs75096179/rs6923017/rs9444353/rs7775788/rs7775016/rs6913634/rs111533912/rs9353321/rs9353323/rs6906618/rs9450294/rs9450308/rs9450300/rs7766284/rs7745560/rs7771366/rs35510369/rs7744309/rs9362226/rs9450299/rs6930543/rs6902638/rs9450304/rs9351066	0.396;0.068;0.068;0.056;0.054;0.043;0.037;0.033;0.021;0.019;0.018;0.017;0.013;0.013;0.013;0.013;0.012;0.012;0.012;0.008;0.008;0.007;0.006;0.006
15468_ENSG00000244414	Fenland	1	1	rs67908756/rs60642321	0.737;0.263
15468_ENSG00000244414	Fenland	10	1	rs67908756/rs60642321	0.737;0.263
15470_ENSG00000049860	Fenland	1	1	rs13164140/rs17647023	0.628;0.360
15470_ENSG00000049860	Fenland	10	0.0029	rs17647023/rs13164140/rs13181798/rs2218517	0.572;0.197;0.130;0.065
15470_ENSG00000049860	Fenland	10	0.0679	rs820877	0.995
15470_ENSG00000049860	Fenland	10	1	rs820885/rs820884/rs820882/rs820880/rs820883/rs820879/rs820881	0.175;0.152;0.151;0.151;0.145;0.118;0.104
15470_ENSG00000049860	Fenland	10	0.0198	rs10515193/rs62366412/rs55996695/rs10942720/rs12656070/rs11749240/rs11743615/rs62367764	0.188;0.179;0.130;0.127;0.123;0.079;0.075;0.052
15475_ENSG00000100979	Fenland	1	0.9999	rs6073958	1
15475_ENSG00000100979	Fenland	10	0.9999	rs6073958	1
15475_ENSG00000100979	Fenland	10	0.0022	rs6032614	1
15483_ENSG00000188157	Fenland	1	1	rs3121560/rs3128125/rs3121555	0.419;0.350;0.181
15483_ENSG00000188157	Fenland	10	1	rs3121560/rs3128125/rs3121555	0.450;0.329;0.176
15511_ENSG00000221890	Fenland	1	0.972	rs9607580	0.999
15511_ENSG00000221890	Fenland	10	0.0109	rs9607580	1
15511_ENSG00000221890	Fenland	10	0.0055	rs6001253/rs6001251	0.587;0.413
15511_ENSG00000221890	Fenland	10	1	rs11703122	0.999
15514_ENSG00000114200	Fenland	1	0.0035	rs11720167	0.967
15514_ENSG00000114200	Fenland	10	0.0003	rs11720167	0.981
15514_ENSG00000114200	Fenland	10	1	rs9881048/rs2668196	0.824;0.176
15514_ENSG00000114200	Fenland	10	0.0003	rs67163719	1
15514_ENSG00000114200	Fenland	10	0.0004	rs16849748/rs16849746/rs73030188/rs16849762/rs73030154/rs16847513/rs73030182/rs12489886/rs73877764/rs73030142/rs73031803/rs12490309/rs73030195/rs59064306/rs73031813/rs16849793/rs16849833/rs4535274/rs16849754/rs7635205/rs73030147/rs111602269/rs74449033/rs56057431/rs16849804	0.064;0.056;0.055;0.052;0.050;0.046;0.044;0.044;0.042;0.042;0.040;0.039;0.037;0.037;0.033;0.032;0.032;0.032;0.031;0.029;0.028;0.028;0.026;0.026;0.020
15515_ENSG00000173432	Fenland	1	0.0004	rs11024589/rs10430893	0.568;0.432
15515_ENSG00000173432	Fenland	10	0.998	rs10430893/rs11024589	0.608;0.392
15515_ENSG00000173432	Fenland	10	0.002	rs79669707	1
15515_ENSG00000173432	Fenland	10	1	rs1829575	0.995
15516_ENSG00000148965	Fenland	1	1	rs7117484/rs7117890/rs7103794	0.367;0.365;0.252
15516_ENSG00000148965	Fenland	10	0.0006	rs10430893/rs11024589	0.853;0.147
15516_ENSG00000148965	Fenland	10	0.0004	rs2468779/rs56310011	0.577;0.410
15516_ENSG00000148965	Fenland	10	0.002	rs2445172	0.998
15522_ENSG00000122694	Fenland	1	1	rs4878643/rs3739613	0.941;0.032
15522_ENSG00000122694	Fenland	10	0.9978	rs10814339/rs4878643/rs7874594/rs7870486	0.461;0.342;0.079;0.071
15522_ENSG00000122694	Fenland	10	0.9999	rs3739614/rs16932970/rs16932974/rs752351/rs10814335	0.376;0.332;0.184;0.049;0.038
15523_ENSG00000148218	Fenland	1	0.0004	rs1800435	1
15523_ENSG00000148218	Fenland	10	0.0014	rs1800435	0.992
15523_ENSG00000148218	Fenland	10	1	rs818702	0.998
15523_ENSG00000148218	Fenland	10	1	rs2792823	1
15523_ENSG00000148218	Fenland	10	0.9997	rs4979237/rs4979238/rs10981764/rs7025333/rs11787602	0.400;0.353;0.113;0.076;0.036
15523_ENSG00000148218	Fenland	10	1	rs1805313	1
15523_ENSG00000148218	Fenland	10	0.0002	rs8177798	0.971
15523_ENSG00000148218	Fenland	10	0.9997	rs818682/rs818686/rs818684/rs818685/rs818687	0.704;0.088;0.084;0.063;0.036
15523_ENSG00000148218	Fenland	10	0.0025	rs16933144/rs3750522/rs3750526/rs79937879/rs76714544/rs80163663/rs112540315/rs75999000/rs112945013/rs112268589/rs111730493/rs16933168	0.218;0.218;0.184;0.116;0.041;0.030;0.029;0.029;0.027;0.024;0.020;0.016
15526_ENSG00000100983	Fenland	1	1	rs6120757/rs3787215/rs56103637/rs6087644/rs6088647/rs2378292/rs2223881/rs1801310/rs8116657/rs6058137/rs8117380/rs2378293/rs4911450/rs6088635/rs4911164/rs8117491/rs6060112/rs2064454/rs3746450/rs6088646/rs6058135/rs2273683/rs6060107/rs4911449/rs4911447/rs6088642/rs6120754/rs6087649/rs3787214/rs6087642/rs6088636/rs6088653	0.073;0.052;0.050;0.049;0.044;0.042;0.042;0.042;0.042;0.042;0.042;0.041;0.036;0.036;0.032;0.025;0.024;0.024;0.020;0.020;0.019;0.018;0.018;0.017;0.015;0.015;0.015;0.015;0.015;0.013;0.011;0.010
15526_ENSG00000100983	Fenland	10	1	rs6120757/rs3787215/rs56103637/rs6088647/rs2223881/rs2378292/rs8117380/rs1801310/rs8116657/rs6058137/rs2378293/rs4911450/rs6088635/rs4911164/rs8117491/rs6060112/rs2064454/rs6058135/rs6088646/rs3746450/rs2273683/rs6060107/rs6087644/rs4911449/rs3787214/rs6120754/rs6087649/rs6088642/rs4911447	0.092;0.064;0.056;0.047;0.046;0.046;0.046;0.046;0.045;0.045;0.041;0.038;0.038;0.034;0.027;0.023;0.023;0.019;0.018;0.018;0.016;0.016;0.015;0.015;0.013;0.013;0.013;0.013;0.013
15526_ENSG00000100983	Fenland	10	0.0004	rs1885115/rs6088713/rs6060250/rs4911468/rs6058186/rs6058184/rs6060243/rs2295885/rs2295886/rs6142300/rs6058179	0.188;0.110;0.094;0.082;0.078;0.078;0.067;0.063;0.060;0.058;0.057
15527_ENSG00000091140	Fenland	1	0.9999	rs6944829/rs756383/rs4727692/rs6466203/rs756382/rs2237682/rs66999558/rs34822274/rs13226236/rs6943999/rs3801935/rs6466207/rs7779923/rs3801934/rs17412104	0.511;0.063;0.057;0.054;0.049;0.029;0.026;0.024;0.024;0.023;0.023;0.021;0.020;0.020;0.017
15527_ENSG00000091140	Fenland	10	1	rs6944829/rs756383/rs4727692/rs6466203/rs756382/rs2237682/rs66999558/rs34822274/rs13226236/rs6943999/rs3801935/rs6466207/rs7779923/rs3801934/rs17412104	0.528;0.061;0.055;0.052;0.047;0.028;0.026;0.024;0.023;0.022;0.022;0.020;0.020;0.019;0.016
15542_ENSG00000237289	Fenland	1	0.9759	rs2470124/rs8042868/rs11857661/rs2915779/rs2447208/rs28606452/rs2447211/rs2447193/rs2447212/rs3097773/rs2470121/rs2957637/rs2927075/rs56397895/rs12443102/rs2927072/rs57865312/rs3101443/rs2915792/rs2470132/rs4597285/rs11856184/rs2259174/rs2915776/rs200859423/rs10518820/rs2920781/rs28475234/rs28712213/rs3825783/rs12702/rs11856495/rs12437957/rs28564774/rs2920780/rs28583806/rs2439/rs12438025/rs378427…	0.110;0.084;0.070;0.052;0.040;0.035;0.034;0.033;0.033;0.032;0.032;0.026;0.024;0.023;0.021;0.020;0.019;0.015;0.015;0.015;0.013;0.011;0.011;0.011;0.010;0.009;0.009;0.007;0.005;0.005;0.004;0.004;0.004;0.003;0.003;0.003;0.003;0.003;0.003;0.003;0.003;0.003;0.003;0.003;0.003;0.003;0.003;0.003;0.003;0.003;0.003;0.003;0.003;0.003;0.003;0.002;0.002;0.002;0.002;0.002;0.002;0.002;0.002;0.002;0.002;0.002;0.0…
15542_ENSG00000237289	Fenland	10	0.976	rs2470124/rs8042868/rs11857661/rs2915779/rs2447208/rs28606452/rs2447211/rs2447193/rs2447212/rs3097773/rs2470121/rs2957637/rs2927075/rs56397895/rs12443102/rs2927072/rs57865312/rs3101443/rs2915792/rs2470132/rs4597285/rs11856184/rs2259174/rs2915776/rs200859423/rs10518820/rs2920781/rs28475234/rs28712213/rs3825783/rs12702/rs11856495/rs12437957/rs2920780/rs28564774/rs28583806/rs2439/rs12438025/rs378427…	0.110;0.084;0.070;0.052;0.040;0.035;0.034;0.033;0.033;0.032;0.032;0.026;0.024;0.023;0.021;0.020;0.019;0.015;0.015;0.015;0.013;0.011;0.011;0.011;0.010;0.010;0.009;0.007;0.005;0.005;0.004;0.004;0.004;0.003;0.003;0.003;0.003;0.003;0.003;0.003;0.003;0.003;0.003;0.003;0.003;0.003;0.003;0.003;0.003;0.003;0.003;0.003;0.003;0.003;0.003;0.002;0.002;0.002;0.002;0.002;0.002;0.002;0.002;0.002
15579_ENSG00000164303	Fenland	1	0.9988	rs1882327/rs4862343/rs1882328	0.672;0.201;0.126
15579_ENSG00000164303	Fenland	10	0.9937	rs1882327/rs4862343/rs1882328	0.653;0.199;0.147
15585_ENSG00000140092	Fenland	1	0.078	rs2402088/rs2267994	0.672;0.296
15585_ENSG00000140092	Fenland	10	0.0036	rs2402088/rs2267994	0.659;0.307
15589_ENSG00000145321	Fenland	1	1	rs7697091	0.999
15589_ENSG00000145321	Fenland	10	1	rs7697091	0.999
15603_ENSG00000164171	Fenland	10	0.0035	rs7035/rs246410/rs246524/rs246514/rs165981/rs246519/rs246409/rs246517/rs246515/rs246408/rs246523	0.922;0.004;0.003;0.003;0.003;0.003;0.003;0.003;0.003;0.003;0.003
15603_ENSG00000164171	Fenland	10	0.0003	rs1445942/rs1445941/rs2303124	0.486;0.290;0.200
15603_ENSG00000164171	Fenland	10	0.0004	rs35234/rs27646/rs27504/rs1904166/rs35233/rs27915/rs6450097/rs152089/rs28051/rs460741/rs26346	0.371;0.092;0.088;0.075;0.070;0.067;0.066;0.058;0.036;0.017;0.017
15610_ENSG00000002549	Fenland	1	0.9998	rs2098151/rs3796812/rs1860591/rs62296304/rs2079892/rs6825133/rs7678654/rs10939736/rs10939733/rs10019482/rs4698623/rs12233712/rs3775924/rs4698619/rs61047804/rs2010053/rs1476836/rs7670500/rs10939734/rs28441502/rs1860592/rs4698621/rs6449310/rs7675735/rs4698620/rs12650220/rs2315645/rs2109518/rs3775925/rs3796813/rs3775927/rs28822977/rs10008337/rs11737120/rs2041416/rs6843530	0.115;0.073;0.071;0.064;0.029;0.029;0.028;0.028;0.025;0.024;0.024;0.024;0.023;0.023;0.022;0.022;0.022;0.022;0.022;0.021;0.021;0.020;0.019;0.018;0.018;0.018;0.017;0.016;0.016;0.014;0.014;0.012;0.011;0.010;0.010;0.009
15610_ENSG00000002549	Fenland	10	0.9998	rs2098151/rs3796812/rs1860591/rs62296304/rs6825133/rs2079892/rs7678654/rs10939736/rs10939733/rs10019482/rs4698623/rs12233712/rs4698619/rs3775924/rs61047804/rs10939734/rs7670500/rs1476836/rs2010053/rs28441502/rs1860592/rs4698621/rs6449310/rs7675735/rs4698620/rs12650220/rs2315645/rs2109518/rs3775925/rs3796813/rs3775927/rs28822977/rs10008337/rs11737120/rs2041416/rs6843530	0.115;0.073;0.071;0.064;0.029;0.029;0.028;0.028;0.025;0.024;0.024;0.024;0.023;0.023;0.022;0.022;0.022;0.022;0.022;0.021;0.021;0.020;0.019;0.018;0.018;0.018;0.017;0.016;0.016;0.014;0.014;0.012;0.011;0.010;0.010;0.010
15626_ENSG00000142798	Fenland	1	0.0015	rs2228349/rs71636991/rs7536441/rs7528408/rs35444472/rs7515259/rs2229491/rs2229493/rs35570238	0.237;0.168;0.094;0.086;0.086;0.081;0.079;0.071;0.069
15626_ENSG00000142798	Fenland	10	0.0023	rs2228349/rs71636991/rs7515259/rs7536441/rs7528408/rs2229491/rs35444472/rs35570238/rs2229493	0.229;0.156;0.130;0.101;0.091;0.083;0.074;0.058;0.057
15626_ENSG00000142798	Fenland	10	0.0016	rs10753521/rs9426785	0.604;0.394
15626_ENSG00000142798	Fenland	10	0.0017	rs747546/rs28653609	0.896;0.104
15636_ENSG00000108018	Fenland	10	0.0007	rs1572540/rs7906175/rs4244266/rs5014925/rs10509829/rs945806	0.242;0.157;0.144;0.138;0.126;0.126
16060_ENSG00000087303	Fenland	1	1	rs2516600	1
16060_ENSG00000087303	Fenland	10	1	rs2516600	1
16060_ENSG00000087303	Fenland	10	0.0004	rs11846847/rs11844758/rs11849398/rs1497088/rs3825595/rs2073623/rs11847418/rs1497079	0.325;0.196;0.190;0.083;0.076;0.035;0.032;0.028
16060_ENSG00000087303	Fenland	10	0.0004	rs35868721/rs2357311/rs1006166/rs8011845/rs8011522/rs1566133/rs4898730	0.464;0.148;0.133;0.096;0.048;0.041;0.015
16060_ENSG00000087303	Fenland	10	1	rs61973203/rs2516589/rs3818187/rs2645738/rs1566132/rs3742536/rs1566131/rs2029975/rs1982963/rs10139288	0.438;0.100;0.089;0.077;0.062;0.054;0.049;0.036;0.029;0.025
16060_ENSG00000087303	Fenland	10	0.0004	rs9743516/rs527549276/rs17831748/rs112828910/rs12433695/rs111529004/rs7148992/rs77294215/rs79710021/rs74860213/rs1254565/rs76057195/rs7147567/rs10143671/rs74961871/rs17253026/rs12431695	0.255;0.131;0.110;0.066;0.065;0.045;0.042;0.035;0.030;0.029;0.026;0.022;0.021;0.021;0.020;0.017;0.012
16583_ENSG00000164978	Fenland	1	1	rs7039222/rs10972067/rs7848667/rs4879776/rs12238298/rs4879775/rs7851098/rs10972064	0.494;0.095;0.081;0.081;0.081;0.081;0.026;0.020
16583_ENSG00000164978	Fenland	10	1	rs10972067/rs7848667/rs12238298/rs4879776/rs4879775/rs7851098/rs10758254	0.191;0.162;0.162;0.162;0.162;0.099;0.050
16583_ENSG00000164978	Fenland	10	1	rs1041251/rs10972017/rs17349871/rs7470345/rs2380925/rs13288273/rs13284229/rs10972025/rs10972078	0.743;0.051;0.045;0.035;0.023;0.019;0.015;0.014;0.012
16583_ENSG00000164978	Fenland	10	0.0002	rs4879779/rs10814104/rs7029097/rs10972072/rs7025269/rs7863723/rs7848476	0.227;0.207;0.180;0.129;0.085;0.080;0.075
16594_ENSG00000158234	Fenland	1	0.0026	rs773448/rs642258/rs811322/rs10804658/rs61699523/rs484698/rs1673612/rs361077/rs773456/rs773449/rs361076/rs9878436/rs361074/rs361075/rs2881793/rs609497/rs2124868/rs13101081/rs611134/rs559313/rs6798058/rs1088055/rs680070/rs586946/rs587331/rs1082037/rs1672939/rs1673593/rs579750/rs9848718/rs1672938/rs1379257/rs7625326/rs4432674/rs7643973/rs9817419/rs9853998/rs7627685/rs361073/rs9811052/rs7634745/rs16…	0.106;0.087;0.069;0.069;0.069;0.055;0.055;0.055;0.038;0.036;0.024;0.016;0.016;0.016;0.011;0.009;0.009;0.009;0.009;0.009;0.009;0.009;0.009;0.009;0.009;0.009;0.009;0.009;0.009;0.009;0.009;0.009;0.009;0.009;0.009;0.009;0.009;0.007;0.006;0.005;0.005;0.004;0.004;0.003
16594_ENSG00000158234	Fenland	10	0.0003	rs773448/rs642258/rs10804658/rs61699523/rs811322/rs1673612/rs484698/rs361077/rs773456/rs773449/rs361076/rs9878436/rs361075/rs361074/rs2881793/rs2124868/rs609497/rs9853998/rs9817419/rs7625326/rs7643973/rs587331/rs586946/rs559313/rs6798058/rs13101081/rs9848718/rs611134/rs1088055/rs4432674/rs1379257/rs1672938/rs579750/rs1673593/rs1082037/rs1672939/rs680070/rs7627685/rs361073/rs9811052/rs7634745	0.106;0.087;0.070;0.070;0.070;0.055;0.055;0.055;0.038;0.036;0.024;0.016;0.016;0.016;0.011;0.009;0.009;0.009;0.009;0.009;0.009;0.009;0.009;0.009;0.009;0.009;0.009;0.009;0.009;0.009;0.009;0.009;0.009;0.009;0.009;0.009;0.009;0.007;0.006;0.005;0.005
16594_ENSG00000158234	Fenland	10	0.0003	rs1679178	1
16594_ENSG00000158234	Fenland	10	0.0003	rs75275561/rs1672933/rs1585188/rs1672936/rs654528	0.465;0.322;0.134;0.019;0.013
16594_ENSG00000158234	Fenland	10	0.0003	rs17282752	1
16596_ENSG00000108010	Fenland	1	1	rs12261685/rs12266862/rs12266864/rs11017104/rs10829696/rs12243913/rs12259027/rs12245378/rs12268797/rs17232178/rs12245589/rs45503693/rs10829692/rs10829693/rs11017103/rs11017107/rs61874403/rs10764930/rs12268200/rs10829695/rs11017108/rs11017118/rs11017109/rs11017119/rs80194334/rs11017121/rs11017111/rs10491079/rs28597754/rs10829699/rs11017112/rs75454187/rs1571457/rs7078860/rs7082126/rs7918967/rs17297…	0.114;0.063;0.052;0.048;0.045;0.037;0.033;0.033;0.031;0.030;0.027;0.026;0.026;0.025;0.022;0.022;0.022;0.021;0.019;0.018;0.018;0.016;0.016;0.015;0.014;0.014;0.013;0.013;0.013;0.013;0.013;0.013;0.013;0.012;0.011;0.011;0.011;0.010
16596_ENSG00000108010	Fenland	10	1	rs12261685/rs12266862/rs12266864/rs11017104/rs10829696/rs12243913/rs12259027/rs12245378/rs12268797/rs17232178/rs10829693/rs45503693/rs12245589/rs10829692/rs12268200/rs11017118/rs11017107/rs61874403/rs10764930/rs11017119/rs10829699/rs80194334/rs11017121/rs10829695/rs11017108/rs11017109/rs10829705/rs7078860/rs75454187/rs7082126/rs10491079/rs28597754/rs11017111/rs7918967/rs11017112/rs17297991/rs1571…	0.228;0.125;0.076;0.032;0.028;0.026;0.024;0.024;0.022;0.022;0.019;0.019;0.018;0.017;0.017;0.015;0.015;0.015;0.014;0.014;0.014;0.013;0.013;0.012;0.012;0.011;0.011;0.011;0.011;0.010;0.010;0.010;0.010;0.010;0.009;0.009;0.009
16596_ENSG00000108010	Fenland	10	0.0009	rs7476536	1
16606_ENSG00000085662	Fenland	1	0.9997	rs759853/rs73164828/rs13237016/rs35769913/rs13437872/rs2137608/rs34516140/rs7455336/rs28366633/rs10242769/rs10275355/rs10246317/rs6964693/rs12386571/rs1973631/rs7777545/rs6947015/rs1524978/rs2037005/rs12668321/rs10236737/rs6964009/rs6953277/rs6953021/rs13224282/rs12667578/rs2037004/rs3896278	0.288;0.171;0.120;0.063;0.058;0.044;0.029;0.025;0.025;0.023;0.023;0.016;0.010;0.008;0.006;0.006;0.004;0.004;0.004;0.003;0.003;0.003;0.003;0.003;0.002;0.002;0.002;0.002
16606_ENSG00000085662	Fenland	10	0.9999	rs759853/rs73164828/rs13237016/rs13437872/rs35769913/rs2137608/rs34516140/rs7455336/rs28366633/rs10275355/rs10242769/rs10246317/rs6964693/rs1973631/rs12386571/rs7777545/rs6947015/rs13224282/rs1524978/rs2037005	0.321;0.173;0.122;0.058;0.058;0.046;0.028;0.024;0.024;0.022;0.022;0.015;0.010;0.006;0.006;0.005;0.003;0.003;0.002;0.002
16621_ENSG00000163382	Fenland	1	1	rs4661188/rs3795732/rs879461/rs61104051/rs55773529/rs4661052	0.364;0.221;0.135;0.102;0.092;0.043
16621_ENSG00000163382	Fenland	10	1	rs4661188	0.956
16621_ENSG00000163382	Fenland	10	0.0034	rs11264503/rs56003565/rs12118894/rs35792841/rs55756370	0.873;0.028;0.023;0.015;0.015
16758_ENSG00000143321	Fenland	1	1	rs12145743/rs61813557/rs12161427/rs3806417/rs4399146/rs11264533/rs12039810/rs11264535/rs4501833	0.246;0.144;0.135;0.135;0.091;0.091;0.077;0.024;0.020
16758_ENSG00000143321	Fenland	10	1	rs12145743/rs61813557/rs12161427/rs3806417/rs11264533/rs4399146/rs12039810/rs11264535/rs4501833	0.246;0.144;0.135;0.135;0.091;0.091;0.077;0.024;0.020
16781_ENSG00000167280	Fenland	1	0.0062	rs56107536	1
16781_ENSG00000167280	Fenland	10	0.0013	rs56107536	1
16781_ENSG00000167280	Fenland	10	1	rs12602339	1
16781_ENSG00000167280	Fenland	10	0.133	rs71385996	1
16781_ENSG00000167280	Fenland	10	0.0025	rs3744189	1
16781_ENSG00000167280	Fenland	10	0.0013	rs62063359	1
16781_ENSG00000167280	Fenland	10	0.0008	rs1795959/rs12451762	0.506;0.489
16781_ENSG00000167280	Fenland	10	0.0004	rs74001528/rs67391975	0.821;0.177
16825_ENSG00000066427	Fenland	1	1	rs7148258/rs10143213/rs12436814/rs7149775/rs7149105/rs7150414/rs10142041/rs7153193/rs12586471/rs12586535/rs8005854/rs10150068/rs7158733/rs2896195/rs761551/rs7153615/rs10146249/rs7150654/rs10467859/rs7149601/rs10145053/rs10141916/rs7155635/rs7155310/rs10143456/rs10145950/rs10146087/rs761553/rs4410011/rs17127928/rs3092822/rs7153603/rs8003520/rs8005824/rs12590497/rs10131670/rs10138296/rs11846742/rs2…	0.043;0.017;0.017;0.016;0.016;0.014;0.014;0.014;0.014;0.014;0.013;0.013;0.012;0.012;0.012;0.012;0.012;0.012;0.012;0.012;0.012;0.012;0.012;0.012;0.012;0.012;0.012;0.012;0.012;0.012;0.012;0.012;0.012;0.012;0.012;0.012;0.012;0.012;0.012;0.012;0.012;0.012;0.012;0.012;0.012;0.012;0.012;0.012;0.012;0.012;0.011;0.011;0.011;0.010;0.010;0.010;0.010;0.010;0.010;0.010;0.010;0.010;0.010;0.010;0.009;0.008;0.0…
16825_ENSG00000066427	Fenland	10	1	rs7148258/rs10143213/rs12436814/rs7149775/rs7149105/rs10142041/rs12586535/rs7150414/rs12586471/rs7153193/rs10150068/rs8005854/rs10138566/rs11846742/rs2003722/rs8005824/rs761551/rs7154952/rs11849927/rs17127928/rs12435687/rs10145053/rs4410011/rs10141916/rs761553/rs10145950/rs10146249/rs10143456/rs2402105/rs10138296/rs2402104/rs10131670/rs10146087/rs10467859/rs7150654/rs10467858/rs7149601/rs7153374/…	0.051;0.018;0.018;0.017;0.017;0.014;0.014;0.014;0.014;0.014;0.014;0.014;0.012;0.012;0.012;0.012;0.012;0.012;0.012;0.012;0.012;0.012;0.012;0.012;0.012;0.012;0.012;0.012;0.012;0.012;0.012;0.012;0.012;0.012;0.012;0.012;0.012;0.012;0.012;0.012;0.012;0.012;0.012;0.012;0.012;0.012;0.012;0.011;0.011;0.011;0.011;0.011;0.011;0.010;0.010;0.010;0.010;0.010;0.010;0.010;0.010;0.010;0.009;0.009;0.009;0.008;0.0…
16825_ENSG00000066427	Fenland	10	0.1334	rs10873415/rs10150636	0.928;0.036
16825_ENSG00000066427	Fenland	10	0.0021	rs17783552/rs3814834/rs77505700/rs113603838/rs2402109/rs61331150/rs73327732/rs8021985/rs73327743/rs17127946/rs112149349/rs2896196/rs58963839	0.577;0.183;0.101;0.037;0.016;0.009;0.005;0.005;0.004;0.004;0.004;0.004;0.004
16825_ENSG00000066427	Fenland	10	1	rs12433086/rs17734627/rs17807815/rs55785433/rs56384416/rs12433948/rs55707701/rs72707306/rs56062950/rs56321668/rs34348914/rs17733882/rs12436470	0.276;0.101;0.085;0.080;0.076;0.067;0.066;0.063;0.053;0.028;0.022;0.016;0.016
16853_ENSG00000106733	Fenland	1	1	rs2273767/rs3780178/rs3758189/rs11144222	0.388;0.388;0.100;0.100
16853_ENSG00000106733	Fenland	10	1	rs2273767/rs3780178/rs11144222/rs3758189/rs2273766	0.512;0.202;0.113;0.100;0.063
16853_ENSG00000106733	Fenland	10	1	rs11144216/rs2376397/rs2146046	0.828;0.112;0.060
16853_ENSG00000106733	Fenland	10	1	rs79734664/rs111702186	0.948;0.049
16856_ENSG00000166974	Fenland	1	0.0041	rs1443641/rs58486460/rs3786314	0.654;0.226;0.120
16856_ENSG00000166974	Fenland	10	0.0023	rs1443641/rs58486460/rs3786314	0.653;0.227;0.120
16856_ENSG00000166974	Fenland	10	0.0002	rs12964519/rs1941751	0.915;0.033
16872_ENSG00000100577	Fenland	1	1	rs7975	1
16872_ENSG00000100577	Fenland	10	1	rs7975	1
16872_ENSG00000100577	Fenland	10	0.0002	rs1861887	0.999
16872_ENSG00000100577	Fenland	10	1	rs7972	1
16872_ENSG00000100577	Fenland	10	0.0008	rs2023540	0.993
16872_ENSG00000100577	Fenland	10	0.002	rs10151888/rs8016799/rs10136525/rs74068872/rs4903494	0.342;0.257;0.232;0.076;0.048
16872_ENSG00000100577	Fenland	10	0.0002	rs72721394	1
16872_ENSG00000100577	Fenland	10	0.0013	rs140004834	1
16872_ENSG00000100577	Fenland	10	0.0006	rs4903555/rs2077256/rs17750078/rs207801	0.504;0.251;0.169;0.042
16872_ENSG00000100577	Fenland	10	0.0003	rs4903531	0.999
16872_ENSG00000100577	Fenland	10	0.0013	rs2655982/rs58815542/rs8005445/rs2102420	0.898;0.031;0.019;0.018
16908_ENSG00000126861	Fenland	1	1	rs72815624/rs11080149/rs72813607/rs17886160/rs72815614	0.399;0.219;0.126;0.115;0.095
16908_ENSG00000126861	Fenland	10	1	rs72815624/rs11080149/rs72813607/rs17886160/rs72815614	0.400;0.219;0.126;0.115;0.095
16913_ENSG00000026297	Fenland	1	0.0007	rs11159/rs13202098	0.941;0.027
16913_ENSG00000026297	Fenland	10	0.0008	rs11159	1
16913_ENSG00000026297	Fenland	10	1	rs3756838/rs62436424/rs9366076	0.571;0.260;0.154
16913_ENSG00000026297	Fenland	10	0.0005	rs3798304	1
16913_ENSG00000026297	Fenland	10	0.0005	rs71571466	1
16914_ENSG00000170458	Fenland	1	0.0013	rs5744454/rs3138074/rs3138076/rs5744441	0.313;0.282;0.255;0.150
16914_ENSG00000170458	Fenland	10	0.0006	rs5744454/rs3138074/rs3138076/rs5744441	0.289;0.264;0.236;0.211
16914_ENSG00000170458	Fenland	10	0.0096	rs4914/rs76148587	0.638;0.361
16914_ENSG00000170458	Fenland	10	0.0003	rs4279384/rs6871703/rs2569169/rs73269505/rs778589/rs778585/rs55720104/rs2569162/rs2569193/rs2563298/rs2563317/rs2563315/rs778587/rs2563316/rs250431/rs4912717/rs2569192/rs9688094/rs250427/rs2563321/rs2563324/rs2569171/rs171632/rs17118938/rs6883156/rs778586/rs2878916/rs250429/rs250426/rs2569166/rs2569168/rs2563322/rs2569167/rs2563320/rs250432/rs1985628/rs778601/rs12517200/rs2563323/rs2569164/rs1991…	0.055;0.046;0.039;0.032;0.031;0.028;0.027;0.027;0.024;0.024;0.022;0.021;0.021;0.021;0.021;0.020;0.018;0.017;0.017;0.017;0.017;0.017;0.015;0.015;0.015;0.015;0.015;0.015;0.014;0.013;0.013;0.013;0.013;0.013;0.013;0.011;0.011;0.011;0.010;0.010;0.010;0.010;0.009;0.009;0.009;0.009;0.009;0.009;0.009;0.009;0.009;0.008;0.008;0.008;0.008;0.008;0.008;0.007
16915_ENSG00000196189	Fenland	1	0.9999	rs7695/rs12143728/rs12401997	0.805;0.118;0.074
16915_ENSG00000196189	Fenland	10	0.9877	rs7695/rs12143728/rs12401997/rs3738581/rs6701295	0.682;0.142;0.089;0.037;0.015
16915_ENSG00000196189	Fenland	10	0.0015	rs3738582	1
16918_ENSG00000164342	Fenland	1	0.007	rs35103715	1
16918_ENSG00000164342	Fenland	10	0.0209	rs35103715	1
16918_ENSG00000164342	Fenland	10	0.6214	rs3775296	1
16918_ENSG00000164342	Fenland	10	0.0051	rs35782497	1
16918_ENSG00000164342	Fenland	10	0.0006	rs4862645	0.99
16918_ENSG00000164342	Fenland	10	0.0018	rs72708979/rs72708982	0.663;0.316
16918_ENSG00000164342	Fenland	10	0.0018	rs68094691/rs4861695/rs4862617/rs28567658/rs10026907/rs4862620/rs4862618/rs4861696/rs28496232/rs4861693/rs10007676/rs4862619	0.765;0.052;0.024;0.019;0.018;0.014;0.013;0.012;0.012;0.011;0.009;0.008
16918_ENSG00000164342	Fenland	10	0.0006	rs12645838/rs12645063/rs896316/rs72712682/rs11723861/rs61054296/rs56317507	0.520;0.330;0.031;0.021;0.018;0.017;0.017
16919_ENSG00000155368	Fenland	1	1	rs6733335/rs72833216/rs59706830/rs78672582/rs61663600/rs11885135/rs11896956/rs72833209/rs72833211/rs11680074/rs78115599	0.161;0.102;0.102;0.102;0.102;0.102;0.088;0.065;0.056;0.041;0.040
16919_ENSG00000155368	Fenland	10	1	rs6733335/rs11885135/rs61663600/rs72833216/rs78672582/rs59706830/rs11896956/rs72833209/rs72833211/rs78115599/rs11680074	0.176;0.103;0.103;0.103;0.103;0.103;0.086;0.071;0.050;0.037;0.034
16919_ENSG00000155368	Fenland	10	0.0004	rs10864982/rs28705688/rs2166504/rs11694136/rs10864981/rs11123507	0.354;0.185;0.170;0.152;0.057;0.041
16919_ENSG00000155368	Fenland	10	0.0016	rs55951733/rs59621492/rs59481339/rs55789096/rs55732993/rs72829490/rs72829499/rs72829498/rs72831208/rs72829485/rs72829480/rs72829482/rs72831282/rs3795890/rs72829479/rs112738428/rs57316580/rs11892833/rs72833214/rs78284507/rs113604619/rs2289945/rs112737157/rs11902498/rs7601467/rs72831204	0.078;0.074;0.074;0.070;0.068;0.061;0.051;0.044;0.042;0.040;0.033;0.031;0.027;0.026;0.025;0.025;0.023;0.023;0.021;0.021;0.020;0.020;0.020;0.017;0.013;0.005
17151_ENSG00000126456	Fenland	1	1	rs7251/rs12104272	0.807;0.172
17151_ENSG00000126456	Fenland	10	1	rs7251/rs12104272	0.824;0.171
17164_ENSG00000196975	Fenland	1	0.9431	rs2228203/rs1377996/rs60168146/rs72839870/rs3771536/rs72839869/rs11673732/rs3771535/rs2290452	0.664;0.123;0.034;0.034;0.026;0.024;0.022;0.018;0.014
17164_ENSG00000196975	Fenland	10	0.8372	rs2228203/rs1377996/rs60168146/rs72839870/rs3771536/rs72839869/rs11673732/rs3771535/rs2290452/rs58819073/rs72839874	0.430;0.143;0.066;0.066;0.051;0.048;0.044;0.038;0.027;0.021;0.021
17164_ENSG00000196975	Fenland	10	0.0014	rs6546547/rs6745943/rs6546546/rs7606026/rs12993911/rs10202279/rs13388084/rs10210563/rs10210787/rs34198970/rs7558899/rs2312551/rs921712/rs13428251/rs35066995/rs62133992/rs35686743/rs34704699/rs10496171/rs10210751/rs35286755/rs12988897	0.127;0.121;0.114;0.069;0.058;0.055;0.036;0.035;0.035;0.033;0.033;0.033;0.032;0.028;0.021;0.020;0.020;0.020;0.016;0.014;0.014;0.007
17325_ENSG00000143774	Fenland	1	1	rs4653914	1
17325_ENSG00000143774	Fenland	10	1	rs4653914	1
17327_ENSG00000137161	Fenland	1	0.0257	rs9471969	1
17327_ENSG00000137161	Fenland	10	0.0027	rs9471969	1
17327_ENSG00000137161	Fenland	10	0.0008	rs12214167	1
17327_ENSG00000137161	Fenland	10	0.0001	rs12524503	0.957
17329_ENSG00000164039	Fenland	1	1	rs6830624	1
17329_ENSG00000164039	Fenland	10	1	rs6830624	1
17329_ENSG00000164039	Fenland	10	0.0003	rs2720458/rs11727498/rs2720460/rs17217473/rs4699050/rs2720468/rs2720464/rs2045746/rs2720461/rs2720462/rs2711898/rs2169508/rs2126470/rs2615539/rs2720448/rs2251322/rs2866635/rs12501621/rs6841136/rs4699051/rs2720469/rs6850461/rs6815783/rs2623060/rs2251634	0.204;0.091;0.080;0.074;0.071;0.069;0.055;0.048;0.040;0.036;0.022;0.020;0.017;0.015;0.013;0.011;0.010;0.010;0.010;0.010;0.010;0.009;0.009;0.008;0.008
17333_ENSG00000117054	Fenland	1	1	rs61797339/rs4646961/rs12091720/rs4949674/rs12126607/rs11161468/rs7524467	0.399;0.294;0.091;0.083;0.048;0.026;0.021
17333_ENSG00000117054	Fenland	10	1	rs4646961/rs61797339/rs4949674/rs12126607/rs12091720	0.458;0.313;0.098;0.056;0.040
17333_ENSG00000117054	Fenland	10	1	rs78245778/rs11161465/rs7548695/rs6676182/rs12744608/rs12563737/rs11161439/rs12747967/rs9660848/rs815301/rs35837767	0.397;0.220;0.142;0.052;0.040;0.032;0.014;0.013;0.013;0.012;0.011
17333_ENSG00000117054	Fenland	10	0.0006	rs75753585	0.99
17341_ENSG00000120437	Fenland	1	1	rs25683/rs1133785	0.945;0.025
17341_ENSG00000120437	Fenland	10	1	rs25683/rs1133785	0.938;0.028
17341_ENSG00000120437	Fenland	10	0.0018	rs117593249/rs117080829	0.876;0.079
17343_ENSG00000101298	Fenland	1	1	rs6078473/rs11905792	0.852;0.099
17343_ENSG00000101298	Fenland	10	1	rs6078473/rs11905792	0.909;0.091
17343_ENSG00000101298	Fenland	10	0.0734	rs11696739	0.99
17343_ENSG00000101298	Fenland	10	0.0003	rs60276694/rs73890804/rs4814030/rs73890806/rs4814031/rs17717241/rs60609218/rs17779421/rs117253998/rs75677976/rs10485822	0.310;0.178;0.109;0.074;0.068;0.045;0.045;0.042;0.032;0.032;0.028
17343_ENSG00000101298	Fenland	10	0.7918	rs2317645/rs3795142/rs3818331/rs12624336/rs3795141/rs3752306	0.236;0.182;0.177;0.170;0.134;0.100
17343_ENSG00000101298	Fenland	10	0.0012	rs7262435/rs56046688/rs17779586/rs7271372/rs74558331/rs78448673/rs56031085/rs1323131/rs77145042/rs184521066/rs74559766/rs79088681/rs74988075/rs141396125/rs74416343/rs79435587/rs79601154/rs10485821/rs4563308/rs77258412/rs117258308/rs7264468/rs79345139/rs117017570/rs56211547/rs76271720/rs75601744/rs79079125/rs79787658/rs75111416/rs77953441/rs76129906	0.060;0.047;0.043;0.043;0.042;0.042;0.040;0.036;0.034;0.033;0.032;0.032;0.032;0.032;0.029;0.029;0.027;0.027;0.026;0.025;0.025;0.025;0.024;0.023;0.022;0.019;0.019;0.019;0.017;0.016;0.015;0.015
17343_ENSG00000101298	Fenland	10	0.0037	rs6033491/rs6041497/rs751524/rs751523/rs751525/rs3764712/rs6041563/rs6041508/rs6041586	0.367;0.098;0.098;0.094;0.094;0.079;0.065;0.047;0.017
17345_ENSG00000180011	Fenland	1	1	rs1132845/rs9240/rs7230037/rs1129562/rs4891245	0.306;0.301;0.207;0.135;0.034
17345_ENSG00000180011	Fenland	10	1	rs1132845/rs7230037/rs9240/rs1129562/rs4891245	0.386;0.255;0.156;0.142;0.038
17345_ENSG00000180011	Fenland	10	0.02	rs1440298/rs1866729/rs1866728	0.743;0.102;0.102
17370_ENSG00000144827	Fenland	1	0.742	rs17429033	1
17370_ENSG00000144827	Fenland	10	1	rs17429033	1
17370_ENSG00000144827	Fenland	10	0.0299	rs3762708/rs58085932/rs9856271/rs9861562/rs9833906/rs9818467/rs9855924/rs2289598/rs812149/rs9817855/rs9288932/rs3749305/rs6783549/rs2895388/rs3804764/rs3804763/rs9288933/rs55747170/rs3749307/rs3749306/rs6796456/rs7647766/rs2289596/rs3749303/rs6763390/rs17428388/rs3749302/rs3749300/rs3749301/rs3177104/rs57797651/rs75729378/rs62277638/rs9813388/rs73855092/rs9855847	0.140;0.074;0.040;0.039;0.037;0.037;0.037;0.037;0.037;0.035;0.035;0.034;0.027;0.026;0.019;0.019;0.019;0.019;0.018;0.018;0.018;0.018;0.018;0.017;0.017;0.017;0.017;0.016;0.016;0.016;0.008;0.007;0.005;0.005;0.005;0.005
17377_ENSG00000196139	Fenland	1	0.9835	rs3209896/rs2275928	0.696;0.304
17377_ENSG00000196139	Fenland	10	0.0004	rs3209896/rs2275928	0.717;0.283
17377_ENSG00000196139	Fenland	10	0.001	rs9888112/rs9733042/rs7083327	0.499;0.367;0.134
17377_ENSG00000196139	Fenland	10	0.0007	rs2801883/rs6601919/rs878766/rs6601921/rs6601920/rs2398103/rs11511661/rs7898341/rs7080497/rs10904432/rs9731372/rs7918456/rs1937882/rs11492967/rs7086984/rs4881410/rs7072048/rs11511664/rs2186175/rs2154308/rs1155931/rs12356304/rs1761602/rs1781935/rs1781940/rs7071406/rs7089964/rs12355966/rs1761606/rs4881408/rs12355837/rs7070300/rs1781937/rs1937916/rs11517349/rs1781927/rs1781941/rs11253024/rs10795245/…	0.232;0.029;0.029;0.025;0.025;0.023;0.023;0.022;0.021;0.021;0.020;0.018;0.018;0.018;0.018;0.018;0.017;0.016;0.016;0.016;0.016;0.015;0.015;0.015;0.015;0.015;0.015;0.015;0.015;0.014;0.014;0.014;0.014;0.013;0.013;0.013;0.012;0.012;0.010;0.010;0.009;0.009;0.009;0.008;0.007;0.006;0.006
17377_ENSG00000196139	Fenland	10	0.0014	rs4880694/rs74937999/rs78389149/rs55963870/rs4880697/rs79982384/rs11252800/rs10904359/rs11252802/rs55909699/rs4880692/rs4881367/rs11252796/rs4880696/rs7911527/rs7919113/rs11252799/rs11252798/rs11252801/rs11252804/rs74228875/rs55744013/rs4880693/rs7089338/rs4880698/rs11252803/rs7076588/rs56095721/rs55708378/rs56259387/rs75440274/rs10904360/rs4880695/rs76370630/rs75727712/rs11252805/rs7097854/rs447…	0.040;0.034;0.034;0.034;0.030;0.030;0.028;0.027;0.026;0.026;0.026;0.026;0.026;0.025;0.025;0.025;0.025;0.025;0.025;0.024;0.023;0.023;0.023;0.022;0.022;0.022;0.022;0.022;0.022;0.022;0.021;0.021;0.020;0.019;0.016;0.014;0.014;0.013;0.012;0.011;0.011
17377_ENSG00000196139	Fenland	10	0.0009	rs12414884/rs12249281	0.920;0.006
17377_ENSG00000196139	Fenland	10	0.0002	rs11551177/rs142483811/rs72776953/rs72774015/rs138534308/rs142301611/rs142163418/rs72776987/rs143982553/rs72776961/rs72772200/rs72776937/rs72774028/rs146095583/rs72774027/rs72774016/rs77002956/rs72774020/rs72776957/rs72776963/rs72776966/rs72774009/rs72774008/rs72776984/rs189647486/rs72776949/rs72776951/rs72776945/rs72776938/rs11813521/rs56067592/rs72776942/rs116187384/rs72776967/rs116336708/rs557…	0.088;0.045;0.033;0.033;0.021;0.021;0.020;0.020;0.019;0.016;0.016;0.015;0.015;0.015;0.015;0.015;0.015;0.015;0.015;0.015;0.014;0.014;0.014;0.014;0.014;0.013;0.013;0.013;0.013;0.013;0.013;0.013;0.013;0.013;0.013;0.013;0.013;0.013;0.013;0.013;0.013;0.013;0.013;0.013;0.013;0.013;0.013;0.013;0.013;0.012;0.012;0.012;0.010;0.010;0.009;0.009;0.009;0.009;0.009
17377_ENSG00000196139	Fenland	10	0.0002	rs7069696/rs55965159/rs72769970/rs72769969/rs141039134	0.600;0.131;0.105;0.105;0.050
17377_ENSG00000196139	Fenland	10	0.0002	rs1334466/rs10904439/rs11253039/rs12357449/rs10904416/rs7090349/rs12354416/rs10904415/rs10904436/rs7477623/rs1937843/rs7478099/rs17134288/rs7920141/rs11252935/rs3763676/rs11252934/rs11252955/rs7741/rs4880711/rs4880715/rs10508294/rs11252937/rs11253019/rs12354530/rs11253012/rs4448597/rs11492955/rs2895064/rs11252992/rs1937909/rs11517341/rs11252972/rs2895061/rs7069331/rs11517338/rs2020172/rs11252978/…	0.048;0.031;0.026;0.024;0.022;0.020;0.020;0.020;0.019;0.018;0.018;0.018;0.017;0.016;0.016;0.016;0.016;0.016;0.015;0.015;0.015;0.015;0.015;0.014;0.013;0.013;0.013;0.012;0.012;0.012;0.012;0.012;0.011;0.011;0.011;0.011;0.011;0.011;0.011;0.011;0.011;0.011;0.011;0.011;0.011;0.010;0.010;0.010;0.010;0.010;0.010;0.010;0.010;0.010;0.010;0.010;0.010;0.010;0.010;0.010;0.010;0.010;0.010;0.010;0.009;0.009;0.0…
17383_ENSG00000172345	Fenland	1	1	rs4778893	1
17383_ENSG00000172345	Fenland	10	1	rs4778893	1
17383_ENSG00000172345	Fenland	10	0.0006	rs34465424/rs35192917	0.867;0.133
17383_ENSG00000172345	Fenland	10	0.0002	rs67951045/rs11635336	0.943;0.050
17383_ENSG00000172345	Fenland	10	0.0125	rs55904609/rs76210343/rs79960219	0.700;0.242;0.058
17383_ENSG00000172345	Fenland	10	0.0144	rs77336691	0.967
17383_ENSG00000172345	Fenland	10	0.0007	rs3935740/rs6495564	0.712;0.288
17383_ENSG00000172345	Fenland	10	0.0001	rs17875556/rs17875557/rs11634770/rs11631296/rs11632978	0.380;0.380;0.104;0.085;0.051
17383_ENSG00000172345	Fenland	10	0.0012	rs859	0.995
17384_ENSG00000152556	Fenland	1	0.9715	rs10875748/rs10875747/rs10875750/rs8804/rs7485355/rs11168422/rs2286021/rs61918826/rs11168427/rs2228500	0.111;0.111;0.105;0.105;0.105;0.104;0.099;0.099;0.096;0.053
17384_ENSG00000152556	Fenland	10	0.0025	rs8804/rs61918826/rs11168427/rs10875750/rs7485355/rs10875747/rs10875748/rs2286021/rs2228500/rs11168422	0.107;0.107;0.107;0.106;0.106;0.092;0.092;0.092;0.092;0.089
17384_ENSG00000152556	Fenland	10	0.0001	rs4760682	1
17400_ENSG00000101473	Fenland	1	1	rs55931834	1
17400_ENSG00000101473	Fenland	10	1	rs55931834	1
17403_ENSG00000196177	Fenland	1	0.0002	rs7913063/rs4980246/rs7922412	0.550;0.339;0.111
17403_ENSG00000196177	Fenland	10	0.001	rs7913063/rs4980246	0.622;0.350
17403_ENSG00000196177	Fenland	10	1	rs74808971/rs11599564/rs1131430/rs79573759/rs116458685/rs74550285/rs11597229	0.571;0.192;0.063;0.043;0.040;0.036;0.028
[truncated: 3,960 more rows]
